# Supplementary material for: Revealing the acute asthma ignorome: characterization and validation of uninvestigated gene networks
Source: Sci Rep. 2016 Apr 21;6:24647. doi: 10.1038/srep24647 (PMC4838989; doi:10.1038/srep24647)
Supplement: Supplementary Table S1 [file srep24647-s2.xls]

## Sheet: Supplementary_Table_2
Supplementary Table 1. Table of mouse-human orthologs gene expression and network properties
* Genes which human orthologs were not found in co-expression matrices
** Genes not in the first 7 clusters with n<5
NiN: Not in Network
Pumbed search was made using the formula: GENE AND Asthma[Title/Abstract] or GENE AND Immunity OR Inflammation[Title/Abstract] (28th November 2014)
nan means not a number, stating that a logarithm fold change of expression was not possible to be calculated
Ear1 and Ear2 were set to clusters 3 and 4 since human orthologs of those genes belonged to different clusters (RNASE3 in cluster 4 and RNASE2 in cluster 3)
		log2(Fold-Change) of expression in Asthmatic vs Control for individual microarray comparisons as in Figure 1											Network properties			Total number of PUBMED hits for search terms in Title/Abstract for mouse and human genes
MGI Symbol	Human ortholog(*)	A	B	C	D	E	F	G	H	I	J	Cluster Number	Hubs	Peripheral	SuperConnector	"ASTHMA"	"IMMUNITY OR INFLAMMATION"
Il13	IL13	nan	nan	nan	nan	0.489	0.345	0.349	0.226	0.081	nan	1A	NO	NO	NO	250	275
Il4	IL4	nan	nan	nan	nan	0.463	1.312	0.264	0.37	0.18	0.092	1A	NO	NO	NO	189	462
Il4ra	IL4R	0.0925	0.1085	0.1703	0.1397	nan	1.56	0.879	0.965	0.386	0.2897	1A	NO	NO	NO	108	143
Ifng	IFNG	nan	nan	nan	1.13	nan	0.589	0.091	0.335	-0.022	nan	1A	YES	NO	NO	83	852
Tlr4	TLR4	0.358	0.366	0.2505	0.2197	0.037	0.119	0.652	0.242	0.308	0.2497	1A	YES	NO	NO	81	1176
Il10	IL10	nan	nan	nan	nan	0.199	1.453	0.555	0.468	0.212	nan	1A	NO	NO	NO	78	996
Ptprc	PTPRC	0.123	0.274	0.7075	0.572	0.6025	1.086	1.122	0.738	0.684	-0.586	1A	YES	NO	NO	68	49
Cd14	CD14	0.551	0.565	0.893	1.731	0.831	2.409	0.582	1.618	0.713	1.773	4	NO	YES	NO	67	207
Il33	IL33	1.307	0.789	1.148	0.806	1.499	1.707	1.223	1.799	0.82	1.507	1A	NO	NO	NO	66	143
Gstm1	GSTM1	-0.2582	-0.2895	-1.0802	-0.4768	-1.232	-0.463	-0.795	-0.478	-0.106	0.1202	3A	NO	NO	NO	59	34
Ccl11	CCL11	3.343	2.318	2.14	0.38	nan	3.231	2.843	2.42	2.307	1.364	1A	NO	NO	NO	57	77
Cysltr1	CYSLTR1	0.364	0.438	0.2045	0.425	0.46	nan	nan	nan	nan	0.057	1B	NO	NO	NO	53	32
Ccl5	CCL5	-0.2	0.027	1.354	0.903	0.198	1.033	0.688	0.03	0.333	0.098	1A	YES	NO	NO	51	172
Tlr2	TLR2	0.596	-0.071	0.471	1.527	-0.282	1.38	0.335	0.693	0.325	0.346	1A	YES	NO	NO	50	791
Vegfa	VEGFA	-0.278	-0.164	-0.7285	-0.6345	-0.914	-0.229	-0.674	-0.187	-0.35	-0.29	3A	YES	NO	NO	45	223
Il18	IL18	-0.233	-0.396	-1.166	0.03	-0.607	-0.202	-0.223	0.016	0.006	-1	1A	YES	NO	NO	42	311
Cd2	CD2	0.427	0.15	0.803	0.463	0.505	0.886	0.462	0.139	0.721	0.027	**	NO	NO	NO	40	2
Il1rl1	IL1RL1	1.263	0.947	1.253	0.059	1.23	1.118	0.987	0.449	0.176	0.302	1A	NO	NO	NO	40	69
Il6	IL6	nan	nan	nan	1.82	0.374	3.516	0.343	0.818	0.006	1.121	1A	YES	NO	YES	39	1115
Muc5ac	MUC5AC	2.779	2.772	3.685	0.794	1.63	1.631	1.247	0.234	0.539	1.563	**	NO	NO	NO	34	39
Ccl2	CCL2	1.788	1.314	0.765	1.878	0.606	1.873	1.159	1.464	0.557	1.013	1A	NO	NO	NO	32	437
Nr3c1	NR3C1	-0.1517	-0.1268	-0.408	-0.1942	-0.763	-0.536	-0.286	-0.13	-0.187	-0.1468	1A	NO	NO	YES	28	61
Csf2	CSF2	0.071	-0.067	0.417	0.308	nan	0.104	-0.033	0.431	-0.205	0.715	1A	YES	NO	NO	26	144
Il1b	IL1B	0.771	0.05	-0.187	0.939	0.131	2.194	1.558	1.783	0.411	0.914	1A	YES	NO	YES	26	692
Pcna	PCNA	0.348	0.4	0.577	0.49	0.482	-0.02	0.072	0.084	0.471	0.45	3A	YES	NO	NO	25	16
Ear2	RNASE2;RNASE3	0.153	0.022	0.748	-0.155	1.21	-0.047	0.445	-0.009	0.149	-0.06	1A;3A	NO	NO	NO	25	23
Chi3l1	CHI3L1	1.076	0.609	1.41	0.968	1.077	0.712	0.971	0.597	1.147	1.499	3A	NO	NO	NO	25	61
Myd88	MYD88	0.369	0.272	0.338	0.458	nan	1.34	0.45	0.789	0.215	0.422	1A	YES	NO	NO	24	636
Ctla4	CTLA4	nan	nan	1.244	1.4	nan	1.507	0.4	0.281	0.057	0.239	1A	NO	NO	NO	22	94
Icam1	ICAM1	0.101	0.083	0.111	-0.045	-0.242	0.735	-0.023	0.67	0.266	0.413	1A	YES	NO	NO	22	299
Chia	CHIA	2.738	2.22	2.391	-0.665	3.031	1.777	2.1	1.24	2.583	3.445	3A	NO	NO	NO	20	19
Ace	ACE	-0.171	-0.0585	-0.4355	-0.5775	-0.765	-0.539	-0.213	-0.335	-0.52	0.237	3A	NO	NO	NO	19	53
Alox5ap	ALOX5AP	0.306	0.248	0.693	0.483	0.691	0.997	0.584	0.258	0.526	0.323	1B	NO	NO	NO	18	24
Arg1	ARG1	2.254	1.924	5.352	0.172	5.222	2.703	4.262	1.222	2.784	4.087	1B	NO	NO	NO	18	42
Il1rn	IL1RN	1.295	0.2	1.569	2.7517	1.183	2.341	1.549	1.747	0.624	0.6707	1A	NO	NO	NO	18	189
Tlr7	TLR7	0.059	0.065	0.846	0.645	0.112	0.42	0.208	0.042	0.117	0.132	1A	NO	NO	NO	18	135
Vdr	VDR	0.288	0.094	0.437	0.0445	0.409	0.89	0.254	0.332	-0.009	0.2715	1A	NO	NO	NO	18	85
Ccl17	CCL17	2.538	1.85	1.913	0.504	0.815	1.316	0.406	1.798	0.633	2.129	1A	NO	NO	NO	17	35
Ccl24	CCL24	2.584	1.985	2.13	0.127	1.411	2.043	1.966	2.229	1.81	1.478	1A	NO	NO	NO	17	22
Alox15	ALOX15	1.474	0.995	2.594	0.154	2.166	0.328	0.697	-0.008	0.245	0.423	3A	NO	NO	NO	17	71
Cxcl10	CXCL10	2.19	1.766	2.312	4.018	0.231	3.536	0.786	2.666	1.114	0.455	1A	YES	NO	NO	17	131
Il1r1	IL1R1	0.281	0.309	0.151	0.001	nan	1.709	0.681	0.847	0.154	0.015	1A	NO	NO	NO	17	201
Adam8	ADAM8	1.292	0.86	2.349	0.922	1.902	2.229	1.238	1.412	0.397	0.73	1B	NO	NO	NO	16	19
Ccr2	CCR2	0.316	0.433	1.0685	0.591	0.3965	0.821	0.975	0.339	0.865	0.2425	1A	NO	NO	NO	16	241
Vcam1	VCAM1	0.537	0.571	0.1643	0.4003	0.177	0.776	1.066	1.096	0.657	0.0607	1A	NO	NO	NO	16	143
Adra2a	ADRA2A	1.849	1.6005	0.486	0.302	0.983	nan	nan	nan	nan	1.1045	1A	NO	NO	NO	15	3
Clca3	CLCA1	4.462	4.2195	5.033	3.388	6.819	6.718	6.414	4.778	5.875	4.429	3C	NO	NO	NO	15	12
Fcer2a	FCER2	-0.122	-0.165	1.011	1.1735	1.24	0.569	0.547	0.744	0.527	1.078	1A	NO	NO	NO	15	26
C3	C3	0.918	0.612	1.381	0.599	1.68	0.826	1.057	0.638	1.081	1.131	1A	NO	NO	NO	14	200
C3ar1	C3AR1	0.741	0.6827	2.9583	1.9973	2.254	0.784	1.115	0.627	0.648	1.1583	1A	NO	NO	NO	14	46
C5ar1	C5AR1	-0.469	-0.184	-0.221	-0.103	-0.125	1.024	0.164	0.184	-0.101	-0.002	1A	NO	NO	NO	14	91
Hmox1	HMOX1	0.359	-0.064	0.746	1.048	0.349	-1.409	0.659	-0.322	0.379	1.186	3A	YES	NO	NO	13	168
Stat1	STAT1	-0.079	0.2235	1.0068	1.2167	0.0875	-0.031	0.364	0.688	0.777	-0.1545	1A	YES	NO	YES	13	207
Sykb	SYK	0.36	-0.0615	0.7583	0.4613	nan	nan	nan	nan	nan	nan	1A	YES	NO	NO	13	60
Adora2b	ADORA2B	0.3125	0.3095	0.3695	0.4403	0.514	0.699	0.272	0.398	0.024	0.5837	1A	NO	NO	NO	12	50
Spp1	SPP1	-0.06	-0.339	1.117	1.435	2.347	0.445	0.579	0.265	-0.159	2.598	**	NO	NO	NO	12	173
Cfp	CFP	0.95	0.672	1.201	0.635	1.039	0.895	0.447	0.502	0.554	0.676	1B	NO	NO	NO	12	8
Il2ra	IL2RA	nan	nan	nan	0.7155	0.185	0.433	0.445	0.38	0.115	0.185	1A	NO	NO	NO	12	76
Fcer1g	FCER1G	0.553	0.187	1.209	1.626	0.659	1.016	0.998	0.49	0.49	0.954	1B	YES	NO	NO	12	121
Ccr5	CCR2	0.83	0.9665	2.0477	1.4623	1.05	0.987	1.271	0.806	0.657	0.94	1A	NO	NO	NO	11	144
Muc5b	MUC5B*	1.283	1.535	1.96	0.991	1.444	1.298	1.24	0.655	0.876	1.287	3C	NO	NO	NO	11	10
Cd4	CD4	-0.042	-0.025	0.525	0.4525	0.354	0.069	0.39	0.137	-0.137	0.0335	1A	YES	NO	YES	11	142
Hc	C5	0.271	0.28	0.172	-0.089	0.486	0.48	0.435	0.089	0.037	0.473	1A	NO	NO	NO	11	96
Mmp12	MMP12	2.554	1.99	6.505	5.083	4.892	1.575	1.051	0.324	0.477	5.549	3A	NO	NO	NO	11	42
Pde4d	PDE4D	-0.077	-0.216	-0.835	-0.373	-0.383	nan	nan	nan	nan	-0.264	4	NO	NO	NO	11	12
Cd28	CD28	nan	nan	0.9995	0.854	0.197	0.457	0.693	0.145	0.371	-0.1385	**	NO	NO	NO	10	99
H2-M3	HLA-G*	-0.078	0.029	0.91	0.657	0.338	0.196	0.247	0.039	0.196	-0.071	1A	NO	NO	NO	10	42
Il18r1	IL18R1	-0.414	0.002	-0.166	0.159	-0.704	-0.15	-0.064	0.357	0.016	-0.284	1A	NO	NO	NO	10	36
Il1a	IL1A	nan	nan	nan	1.44	0.049	1.53	0.203	1.213	0.133	0.741	1A	NO	NO	NO	10	225
Pdcd1lg2	PDCD1LG2	nan	nan	2.269	0.89	1.197	0.712	0.692	0.707	0.316	0.812	1A	NO	NO	NO	10	29
H2-Ab1	HLA-DQB2	0.106	0.1623	1.701	0.6107	0.915	0.891	0.129	0.29	0.801	0.9903	1A	NO	YES	NO	7	99
Tmem173	TMEM173	0.9145	0.832	1.4805	1.159	1.025	0.816	0.613	0.831	0.114	0.6755	3A	NO	YES	NO	0	34
Cat	CAT	-0.4345	-0.299	-0.567	-0.4095	-0.81	-0.384	-0.695	-0.176	-0.217	-0.492	3A	YES	NO	NO	9	19
Cav1	CAV1	-0.116	-0.054	-0.551	-0.409	-0.575	-0.391	-0.238	-0.194	-0.212	-0.247	3A	YES	NO	NO	9	51
Itgam	ITGAM	0.804	0.226	1.442	1.076	0.496	1.212	0.988	0.532	0.263	0.66	1A	NO	NO	NO	9	146
Ptpn6	PTPN6	0.054	0.0995	0.6405	0.9665	0.635	0.153	0.509	0.197	0.624	-0.0325	1A	NO	NO	NO	9	51
Tlr6	TLR6	-0.021	0.303	nan	0.31	0.125	0.461	0.36	0.313	0.097	0.136	1A	NO	NO	NO	9	64
Tnfrsf1b	TNFRSF1B	0.208	0.0825	0.5185	0.981	0.512	1.11	0.586	0.571	0.195	0.146	1A	NO	NO	NO	9	184
Calca	CALCA	nan	nan	nan	-0.303	-0.061	0.226	0.542	0.024	-0.435	-0.0565	1A	NO	NO	NO	8	51
Ccl7	CCL7;CCL15-CCL14	2.035	1.628	0.921	1.521	0.555	2.218	1.603	1.624	0.697	0.477	1A	NO	NO	NO	8	42
Cd40	CD40	0.3947	0.2497	0.682	0.4957	0.432	0.71	0.582	0.613	0.523	0.02	1A	YES	NO	NO	8	186
Arg2	ARG2	0.261	0.408	1.065	1.021	1.225	1.605	0.685	0.906	0.2	0.838	**	NO	NO	NO	8	10
H2-Aa	HLA-DQA1	0.0578	0.0328	1.5835	0.5973	1.0175	0.819	0.342	0.365	0.618	0.7242	1A	NO	NO	NO	8	37
Itgb1	ITGB1	-0.0905	-0.0102	-0.277	-0.1575	-0.277	-0.102	0.276	0.038	-0.279	0.1875	3A	YES	NO	NO	8	69
Itga4	ITGA4	0.1423	0.0617	0.5197	0.061	0.2465	nan	nan	nan	nan	-0.2868	1A	NO	NO	NO	8	49
Kitl	KITLG	-0.2095	-0.0112	-0.6188	-0.6387	-1.071	-1.048	-0.156	-0.365	-0.402	-0.3625	1A	NO	NO	NO	8	26
Stat5a	STAT5A	0.3065	0.1315	0.402	0.261	nan	1.157	0.14	0.75	0.202	0.472	1A	NO	NO	NO	8	39
Cd38	CD38	0.0295	-0.1135	-0.3325	-0.016	0.009	0.626	0.436	0.348	0.01	-0.074	1A	NO	NO	NO	7	17
Anxa5	ANXA5	-0.069	-0.009	-0.15	-0.118	-0.447	-0.282	-0.249	-0.181	-0.067	0.139	3A	NO	NO	NO	7	13
Areg	AREG*	0.998	0.351	0.59	0.695	-0.423	0.276	-0.528	-0.348	-0.741	0.395	3A	NO	NO	NO	7	10
Myc	MYC	0.685	0.641	0.351	0.434	nan	1.184	0.338	0.516	0.229	0.307	3A	NO	YES	NO	2	19
Il16	IL16	-0.2553	-0.1317	0.276	0.0973	0.1205	-0.152	0.165	-0.268	0.251	-0.1187	1A	NO	NO	NO	7	21
Cyp1a1	CYP1A1	0.223	-1.649	-1.26	-0.825	-0.205	-0.529	-0.222	-0.288	0.83	-0.16	3A	NO	NO	NO	7	13
Irf4	IRF4	1.257	1.072	1.575	0.384	1.171	1.413	0.682	0.793	0.436	0.411	1A	NO	NO	NO	7	28
Mif	MIF	0.3	0.089	0.644	0.54	0.429	-0.066	-0.122	0.012	0.427	0.632	1A	NO	NO	NO	7	179
Fcgr3	FCGR2B	0.673	0.627	1.783	1.232	1.564	1.583	1.372	1.218	1.22	1.07	1B	NO	NO	NO	7	79
Itgb2	ITGB2	0.489	0.15	1.643	1.23	0.957	0.774	0.838	0.242	0.489	1.149	1B	YES	NO	NO	7	145
Ptger4	PTGER4	1.101	0.824	1.468	0.681	1.041	1.33	0.931	0.697	0.802	0.167	1A	NO	NO	NO	7	50
Retnla	RETNLB	3.254	2.747	4.073	2.878	2.517	2.264	1.716	1.746	1.789	3.044	1A	NO	NO	NO	7	22
Socs3	SOCS3	0.9437	0.5557	0.381	0.8377	0.174	2.566	1.228	1.517	0.637	0.628	1A	NO	NO	NO	7	118
Tff2	TFF2	3.204	2.295	1.704	1.952	0.977	1.928	1.382	1.171	1.97	0.928	3C	NO	YES	NO	9	12
Ptgs1	PTGS1	0.3725	0.1945	0.8985	0.507	0.495	0.374	0.61	0.322	0.64	0.6515	3A	NO	NO	NO	7	79
Ccl20	CCL20	-0.121	0.166	0.975	0.414	0.54	1.143	0.206	0.434	-0.318	0.423	1A	YES	NO	NO	6	44
Agr2	AGR2	3.371	3.274	1.743	2.255	2.133	1.464	2.319	0.702	2.097	1.455	3A	NO	NO	NO	6	1
Cd274	CD274	0.137	0.129	1.347	1.677	0.377	0.981	0.607	1.01	0.363	0.558	1A	NO	NO	NO	6	115
Ighm	IGHM	0.092	-0.2316	2.5359	0.091	2.9055	4.191	5.361	1.666	0.822	0.2462	**	NO	NO	NO	6	144
Csf2rb	CSF2RB	0.8855	0.354	1.403	1.537	1.1865	0.93	1.191	1.007	0.693	1.284	1A	NO	NO	NO	6	25
Csf2rb2	CSF2RB	1.073	0.321	1.654	1.739	1.134	0.863	1.272	1.086	0.863	0.979	1A	NO	NO	NO	6	13
Siglec5	SIGLEC8	0.065	-0.562	0.647	0.156	0.145	0.08	-0.113	0.004	-0.193	-1.466	1B	NO	YES	NO	7	11
Rora	RORA	-0.1785	-0.1455	-0.4191	-0.3595	-0.4	-0.524	-0.255	-0.283	-0.164	-0.1946	2	NO	NO	NO	6	21
Tnc	TNC	1.069	0.468	1.292	0.9325	0.773	0.392	0.64	-0.068	0.482	-0.329	3B	NO	NO	NO	6	37
Ighg	#N/A	-0.408	1.284	2.86	0.204	0.969	0.567	0.934	0.877	0.064	0.475	NiN	NO	NO	NO	6	0
Cxcl11	CXCL11	nan	nan	nan	1.038	nan	0.21	0.11	0.802	0.343	0.12	1A	NO	NO	NO	6	21
Cxcl12	CXCL12	0.216	0.1063	0.4657	0.2773	0.6085	0.207	0.149	-0.205	0.185	0.496	1A	NO	NO	NO	6	118
Ido1	IDO1	nan	nan	0.922	0.645	0.09	nan	nan	nan	nan	-0.011	1A	NO	NO	NO	6	106
Cyba	CYBA	0.355	0.222	1.27	0.957	0.982	0.521	0.503	0.151	0.712	1.188	3A	NO	NO	NO	6	21
Il2rg	IL2RG	0.216	0.1115	0.7255	0.711	0.449	0.535	0.605	0.313	0.534	0.126	1A	NO	NO	NO	6	78
Apoe	APOE	-0.515	-0.505	0.638	0.153	0.287	0.356	-0.205	-0.205	-0.06	0.022	3A	YES	NO	NO	6	410
Fas	FAS	0.046	0.116	-0.348	-0.355	nan	0.762	0.247	0.529	-0.002	-0.172	3A	YES	NO	NO	6	188
Timp1	TIMP1	2.828	2.575	2.67	2.412	1.658	1.661	2.867	1.555	1.599	1.376	3A	YES	NO	NO	6	50
Hdc	HDC	0.2105	0.0995	0.1645	0.776	0.733	1.628	0.229	0.43	0.248	0.732	3A	NO	NO	NO	6	21
Fcgr2b	FCGR2B	1.641	0.903	1.8803	1.6395	1.4435	2.971	3.405	2.504	2.223	0.8466	1B	NO	NO	NO	6	90
Selp	SELP	1.174	1.074	0.303	0.4005	0.603	1.514	0.744	1.006	0.438	0.201	1A	NO	NO	NO	6	173
Socs1	SOCS1	0.5785	0.39	0.383	0.6005	0.3745	1.174	0.373	1.463	0.275	0.266	1A	NO	NO	NO	6	99
Tlr1	TLR1	0.193	0.235	1.674	1.275	0.926	0.519	1.019	0.176	-0.026	-0.299	1A	NO	NO	NO	6	59
Tgfb2	TGFB2	-0.1708	-0.157	-0.174	-0.3315	-0.2695	0.354	-0.635	0.109	-0.466	-0.3285	3A	NO	NO	NO	6	19
Ccl1	CCL1	0.839	0.874	0.537	0.192	0.247	nan	nan	nan	nan	0.112	1A	NO	NO	NO	5	24
Cd44	CD44	0.448	0.2603	0.8303	0.6017	0.744	1.308	0.101	0.771	0.479	0.7317	1A	NO	NO	YES	5	119
Cd83	CD83	0.938	0.556	1.899	0.979	1.792	2.799	0.849	2.123	1.117	0.957	1A	NO	NO	NO	5	10
Col1a1	COL1A1	1.0405	0.256	1.0895	1.583	0.486	0.041	0.228	-0.161	-0.046	0.5295	3A	NO	NO	NO	5	16
H2-Q7	HLA-A*	-0.28	0.142	1.247	0.892	1.049	0.773	0.756	0.468	0.017	-0.349	1A	NO	NO	NO	5	58
Clec7a	CLEC7A	0.543	0.61	2.632	1.884	1.937	1.373	0.835	0.862	0.661	1.67	1B	NO	NO	NO	5	60
Jak2	JAK2	0.2535	0.231	0.5805	0.2245	0.315	0.775	0.535	0.763	0.333	0.091	1A	YES	NO	NO	5	37
Lepr	LEPR	-0.108	-0.131	-0.9163	-0.6383	-1.0965	-0.074	-0.696	-0.211	-0.441	-0.1215	1A	NO	NO	NO	5	153
Ephx1	EPHX1	-0.372	-0.391	-0.693	-0.613	-1.185	-0.493	-1.115	-0.638	-0.23	0.031	3A	NO	NO	NO	5	11
Gpx1	GPX1	0.13	0.106	0.588	0.167	0.7	0.033	0.195	-0.131	0.32	0.587	3A	NO	NO	NO	5	24
Casp3	CASP3	0.193	0.1065	0.8925	0.3483	0.403	0.158	0.067	0.01	0.294	0.121	3A	YES	NO	NO	5	65
Pla2g7	PLA2G7	0.416	0.078	2.81	1.314	2.011	0.967	1.19	0.68	0.172	1.158	1B	NO	NO	NO	5	44
Lgals3	LGALS3	0.734	0.33	1.585	1.082	1.773	0.215	0.366	0.091	0.374	1.312	3A	NO	NO	NO	5	62
Prkcd	PRKCD	0.351	0.3885	0.926	0.334	0.583	0.396	0.377	0.252	0.169	0.2465	3A	NO	NO	YES	5	38
Tnfsf13b	TNFSF13B	0.9	0.415	0.435	0.0315	0.6235	0.503	1.102	0.341	0.638	0.3905	1A	NO	NO	NO	5	43
Sod2	SOD2	0.249	0.1127	0.3287	0.4625	0.135	0.881	0.298	1.052	0.594	0.4487	3A	NO	NO	NO	5	37
2210018M11Rik	C11orf30*	0.0505	0.1855	-0.206	-0.1257	0.028	-0.514	-0.174	-0.128	0.17	-0.0877	4	NO	NO	NO	4	2
Ccl22	CCL22	1.359	0.548	0.798	1.013	0.856	0.31	0.322	0.539	0.037	1.007	1A	NO	NO	NO	4	23
Ccr1	CCR1	1.011	0.731	1.4605	0.947	1.337	2.634	2.009	1.433	0.998	0.868	1A	NO	NO	NO	4	63
Ccr7	CCR7	0.275	0.082	0.803	0.295	0.132	0.352	0.165	0.254	0.687	0.364	1A	YES	NO	NO	4	88
Angpt1	ANGPT1	-0.494	-0.2345	-0.935	-0.5285	-0.804	-0.332	-0.094	-0.387	-0.153	-0.0295	3A	NO	NO	NO	4	32
Cd8a	CD8A	-0.076	0.024	0.6633	0.6458	0.215	0.051	0.27	0.008	0.049	-0.0382	1A	NO	NO	NO	4	104
Cx3cl1	CX3CL1	-0.09	0.1315	-0.434	-0.292	-0.2345	0.004	-0.434	0.045	-0.269	0.1055	1A	NO	NO	NO	4	71
Darc	ACKR1	0.129	0.412	0.558	0.471	0.168	0.594	0.205	0.418	0.184	0.247	**	NO	NO	NO	4	24
Hlx	HLX	0.133	0.002	-0.182	-0.368	nan	0.024	-0.442	0.05	-0.22	0.316	**	NO	NO	NO	4	3
Cklf	CKLF	0.2346	0.2052	0.4485	0.456	0.194	-0.127	0.263	-0.042	0.26	0.1263	**	NO	NO	NO	4	2
Dusp1	DUSP1	0.056	-0.569	-1.459	-0.54	-1.296	0.302	-0.151	-0.581	-0.437	-0.143	3B	NO	NO	NO	4	47
Il7r	IL7R	0.2925	0.3635	2.649	1.363	1.173	0.893	0.917	0.288	0.165	0.147	1A	NO	NO	NO	4	34
Ltf	LTF	0.012	0.35	0.743	2.307	-0.061	0.667	0.394	0.654	0.943	0.997	1A	NO	NO	NO	4	29
Nfkbia	NFKBIA	0.2926	0.346	-0.2304	0.0236	nan	1.176	0.183	0.646	0.398	0.2266	1A	NO	NO	NO	4	102
Fcgr1	FCGR1A	-0.0475	0.222	0.7505	1.6265	nan	0.626	0.623	0.467	0.614	0.088	1B	NO	NO	NO	4	54
Mrc1	MRC1	0.883	0.736	1.099	0.136	1.405	0.858	1.671	0.9	0.958	1.079	1B	NO	NO	NO	4	25
Rela	RELA	-0.046	0.034	-0.036	-0.109	-0.259	0.507	-0.376	0.014	-0.057	0.102	1A	YES	NO	YES	4	263
Ppp1r14a	PPP1R14A	-0.177	-0.016	-0.772	-0.568	-0.818	-0.62	-0.434	-0.987	0.339	-0.371	1B	NO	NO	NO	4	2
S100a8	S100A8	-0.856	-0.142	-0.652	-0.722	-0.233	3.918	2.892	1.681	0.535	-0.206	1B	NO	NO	NO	4	85
Stat5b	STAT5B	0.0215	-0.1025	-0.128	-0.1765	-0.318	-0.128	-0.331	-0.014	-0.193	0.038	1A	NO	NO	NO	4	22
Pon1	PON1	-0.859	-0.645	-2.771	-0.75	-1.26	-0.95	-0.69	-0.442	-0.349	-1.793	3A	NO	NO	NO	4	63
Rbpj	RBPJ	0.071	0.129	0.4307	0.1637	0.3295	0.366	0.417	0.343	0.324	0.0427	3A	NO	NO	NO	4	12
Sphk1	SPHK1	-0.187	-0.0495	-0.085	-0.0315	-0.568	2.104	0.227	0.543	-0.172	-0.0485	3A	NO	NO	NO	4	38
Adcy9	ADCY9	-0.2037	0.0103	-0.556	-0.5688	-0.4535	-0.863	-0.327	-0.619	0.032	-0.117	1A	NO	NO	NO	3	0
Acvr1	ACVR1	-0.0675	-0.2095	-0.3335	-0.0163	-0.601	-0.171	-0.24	-0.39	-0.035	0.0783	3A	NO	NO	NO	3	8
Adam17	ADAM17	0.0837	0.063	0.5233	0.1843	0.217	0.499	0.264	-0.086	0.18	0.1423	3A	NO	NO	NO	3	64
Cadm1	CADM1	-0.0827	-0.0195	-0.534	-0.4698	-0.362	-0.312	-0.56	-0.101	-0.21	-0.033	1A	NO	NO	YES	3	4
Adh1	ADH1C	-0.063	-0.188	-0.439	-0.139	-1.021	-0.538	-0.666	-1.161	-0.089	-0.074	3A	NO	NO	NO	3	6
Ccl6	CCL15*	0.895	0.269	1.563	0.75	2.093	0.437	0.833	0.17	0.665	2.3945	1A	NO	NO	NO	3	15
Ccl9	CCL15*;CCL15-CCL14;CCL23*	1.6725	1.2775	2.8215	1.772	3.226	1.291	2.493	1.243	1.572	2.766	1A	NO	NO	NO	3	12
Alox12	ALOX12	-0.409	-0.032	-0.815	-0.028	-0.381	nan	nan	nan	nan	0.178	3A	NO	NO	NO	3	36
Cd48	CD48	0.436	0.329	1.775	0.968	1.358	0.518	1.003	0.334	0.64	0.838	1A	NO	NO	NO	3	8
Csf1	CSF1	0.1555	0.0735	0.2115	0.4793	0.135	0.292	0.306	0.735	0.072	0.361	1A	NO	NO	NO	3	63
Cxcl1	CXCL2	0.9933	0.151	0.57	1.4653	0.9115	3.442	1.74	2.729	0.848	1.7617	1A	NO	NO	NO	3	61
Ear1	RNASE2;RNASE3	-0.874	-1.172	-2.114	-0.19	-0.823	-0.523	-0.378	-0.212	-0.398	-2.09	1A;3A	NO	NO	NO	3	8
Cfh	CFH	-0.0425	0.0075	-0.0515	-0.252	nan	0.207	0.461	0.206	-0.077	-0.281	3A	NO	NO	NO	3	78
Muc4	MUC4	0.4845	0.7655	1.2225	1.3335	0.159	nan	nan	nan	nan	0.8015	3C	NO	NO	NO	3	4
Sqstm1	SQSTM1	-0.161	-0.203	-0.253	-0.19	-0.236	-0.448	-0.425	-0.175	-0.182	0.426	3B	YES	NO	NO	3	26
Ifngr2	IFNGR2	0.349	0.156	0.45	0.4215	0.719	0.641	0.254	0.628	0.287	0.329	1A	NO	NO	NO	3	12
Cyp2d22	CYP2D6*;CYP2D7P	-0.3565	-0.2875	-0.8945	-0.7305	-0.919	-0.34	-0.51	-0.301	-0.191	-0.2475	3A	NO	NO	NO	3	8
Dll4	DLL4	-0.3835	-0.0925	-0.4925	-0.444	-0.784	-0.584	-0.658	-0.566	-0.379	-0.1215	3A	NO	NO	NO	3	10
Ctss	CTSS	0.603	0.346	1.62	1.017	1.708	0.616	0.719	0.415	0.487	0.734	1B	YES	NO	NO	3	28
Epas1	EPAS1	-0.136	-0.136	-0.8025	-0.9195	-0.663	-0.257	-0.925	-0.209	-0.756	-0.0905	3A	NO	NO	NO	3	25
Nfkb2	NFKB2	0.326	0.1545	0.42	0.314	0.394	0.655	0.164	0.417	0.376	0.4455	1A	NO	NO	NO	3	43
Fabp4	FABP4	-0.077	-0.3237	-0.5045	-0.0155	0.388	-0.431	-1.178	0.407	-0.131	0.9815	3A	NO	NO	NO	3	24
Gsto1	GSTO1	0.999	0.651	0.646	0.4805	0.73	0.541	0.058	0.42	0.094	0.5955	3A	NO	NO	NO	3	4
Hey1	HEY1	-0.35	0.221	-0.465	-0.562	-0.916	-1.597	-0.4	-0.478	0.077	-0.614	3A	NO	NO	NO	3	1
Npy	NPY	-0.147	0.097	1.257	0.454	nan	nan	nan	nan	nan	0.598	1A	NO	NO	NO	3	14
Inpp5d	INPP5D	0.1545	0.153	0.482	0.1375	0.325	0.156	0.475	-0.053	0.179	0.1685	1B	NO	NO	NO	3	18
Itgax	ITGAX	1.409	0.682	2.597	1.519	2.245	0.559	0.75	0.121	0.708	1.739	1B	NO	NO	NO	3	42
Ncf1	NCF1	0.6913	0.167	1.515	1.0567	1.107	0.318	0.213	0.129	0.359	0.446	1B	NO	NO	NO	3	71
Pycard	PYCARD	0.435	0.078	1.82	0.675	1.044	0.379	0.825	0.404	0.87	0.212	1A	NO	NO	NO	3	140
Selplg	SELPLG	0.354	0.206	1.095	0.711	0.69	0.724	0.809	0.222	0.501	0.496	1A	NO	NO	NO	3	73
Fn1	FN1	0.253	0.47	1.1705	-0.19	0.733	0.215	0.25	-0.453	0.131	0.669	3A	YES	NO	NO	3	31
Kdr	KDR	-0.344	-0.017	-0.691	-0.382	-0.888	-0.477	-0.58	-0.414	-0.25	-0.418	3A	YES	NO	NO	3	38
S100a9	S100A9	-0.878	-0.146	-0.462	-0.765	-0.179	3.932	2.747	1.786	0.405	0.306	1B	NO	NO	NO	3	113
Notch1	NOTCH1	-0.153	0.0885	-0.3675	-0.5055	-0.69	0.27	-0.102	-0.367	-0.337	-0.336	3A	YES	NO	NO	3	47
Ppara	PPARA	-0.2527	-0.0637	-0.1485	-0.17	-0.127	0.065	-0.666	-0.216	0.167	-0.04	3A	YES	NO	NO	3	132
Ptpn1	PTPN1	0.1375	0.1395	0.392	0.3385	0.329	1.202	0.46	0.392	0.609	0.2545	3A	YES	NO	NO	3	17
Tnfsf10	TNFSF10	-0.241	-0.2703	-0.035	-0.0043	-0.128	-0.585	-0.274	0.066	-0.129	-0.1527	1A	NO	NO	NO	3	59
Lat	LAT	0.344	0.256	0.766	0.824	0.41	0.463	0.574	0.273	0.247	0.096	4	NO	NO	NO	3	10
Traf6	TRAF6	-0.007	-0.012	-0.0095	-0.049	nan	0.724	0.077	0.146	-0.035	0.0858	1A	NO	NO	YES	3	129
Serpina3c	SERPINA3	1.087	0.37	-0.246	-0.279	0.463	1.584	1.245	1.164	0.655	0.193	3A	NO	NO	NO	3	14
Serpina3g	SERPINA3	2.341	2.302	3.238	1.624	2.756	2.887	3.411	2.846	2.621	1.471	3A	NO	NO	NO	3	14
Serpina3m	SERPINA3	0.496	0.913	0.245	0.127	nan	0.845	1.819	0.891	0.492	0.643	3A	NO	NO	NO	3	15
Serpina3n	SERPINA3	1.499	1.184	1.402	0.99	1.624	0.725	1.779	1.037	1.063	0.914	3A	NO	NO	NO	3	14
Mki67	MKI67	1.568	1.557	2.636	2.092	1.732	0.812	0.591	0.55	0.976	0.429	4	NO	NO	NO	3	14
Adrb1	ADRB1	-0.098	-0.079	-0.405	-0.54	-0.573	-1.055	-0.331	-0.364	0.11	-0.348	1A	NO	NO	NO	2	10
B2m	B2M	-0.09	0.01	0.538	0.297	0.337	0.204	0.37	0.19	0.22	0.684	1A	NO	NO	NO	2	108
Bcl6	BCL6	0.2145	0.3	-0.001	-0.3145	0.05	0.451	-0.083	0.273	0.141	-0.244	1A	NO	NO	NO	2	40
Card10	CARD10	-0.117	-0.129	-0.454	-0.459	-0.756	-1.199	-0.528	-0.704	-0.351	-0.465	1A	NO	NO	NO	2	5
Ccl12	CCL8*	1.964	1.605	1.81	2.336	1.73	1.81	2.419	0.688	1.516	1.263	1A	NO	NO	NO	2	29
Ccl3	CCL3L3	nan	nan	1.213	2.96	0.309	2.323	0.746	1.303	0.152	2.355	1A	NO	NO	NO	2	70
Cd74	CD74	0.001	0.08	1.109	0.305	0.322	0.243	0.146	0.279	0.366	1.148	1A	NO	NO	NO	2	39
Ciita	CIITA	-0.008	0.197	1.059	0.769	0.676	-0.14	0.137	0.31	0.459	0.1435	1A	NO	NO	NO	2	36
Batf	BATF	0.571	0.179	0.347	0.664	0.454	1.092	0.524	0.839	0.281	0.488	3A	NO	NO	NO	2	10
Cxcl2	CXCL3	nan	nan	nan	4.528	nan	3.502	0.677	2.218	0.412	2.657	1A	NO	NO	NO	2	40
Cxcl5	CXCL6	nan	nan	0.694	3.398	0.791	4.333	2.478	3.512	0.735	4.201	1A	NO	NO	NO	2	30
Cxcr4	CXCR4	-0.48	0.073	0.675	0.203	0.193	-1.412	-0.257	-0.912	-0.099	0.21	1A	NO	NO	NO	2	84
Fpr2	FPR2	0.542	-0.101	-0.646	1.35	-1.32	1.113	0.892	0.669	0.167	-1.436	1A	NO	NO	NO	2	39
Col3a1	COL3A1	0.975	0.2575	1.376	1.3085	0.886	0.824	1.104	-0.033	0.439	0.111	3A	NO	NO	NO	2	10
Ctgf	CTGF	0.378	0.203	-0.178	-0.638	0.162	-0.691	-0.511	-0.985	0.177	-0.336	3A	NO	NO	NO	2	34
Bpifa1	BPIFA1	-0.368	0.044	-2.167	0.335	-1.539	-1.195	-1.94	-0.279	0.58	-2.122	**	NO	NO	NO	2	14
Chi3l3	#N/A	2.293	1.154	1.247	0.441	2.89	2.178	2.321	1.108	1.356	1.199	NiN	NO	NO	NO	2	13
Tap2	TAP2	-0.217	0.033	0.507	0.549	0.035	0.166	0.169	0.406	0.419	0.248	**	NO	NO	NO	2	10
Per2	PER2	0.3497	0.1043	-0.5143	-0.4667	-0.4775	-0.767	-0.281	-0.783	-0.197	0.0667	2	NO	NO	NO	2	5
Clec4n	CLEC6A*	0.4635	-0.196	1.738	2.4235	-0.143	0.839	0.685	0.497	0.427	0.2165	1B	NO	NO	NO	2	14
Irf7	IRF7	0.047	0.353	1.314	3.102	-0.164	0.749	0.825	0.372	0.441	0.142	1A	NO	NO	NO	2	53
Itgal	ITGAL	-0.024	-0.028	0.4265	0.4695	0.18	nan	nan	nan	nan	0.0715	1A	NO	NO	NO	2	40
Cybb	CYBB	0.403	0.1323	1.9503	1.8997	0.8115	0.5	0.465	0.608	0.541	1.083	1B	NO	NO	NO	2	125
Lbp	LBP	-0.0135	0.0975	0.396	0.2115	-0.122	0.18	0.143	0.367	0.21	0.4805	1A	NO	NO	NO	2	30
Birc5	BIRC5	2.022	1.708	2.21	2.281	1.69	0.446	0.311	0.261	0.9	0.991	4	NO	NO	NO	2	17
Mefv	MEFV	0.22	0.554	0.046	0.708	0.233	0.931	0.623	0.643	0.359	0.12	1A	NO	NO	NO	2	75
Fabp1	FABP1	-2.017	-1.5325	-1.768	-1.8435	-0.518	-0.442	-0.85	-0.138	-0.877	-2.733	3A	NO	NO	NO	2	6
F3	F3	0.781	0.541	-0.144	-0.443	0.301	0.273	0.384	0.777	0.139	0.214	1B	NO	NO	NO	2	82
Hexb	HEXB	0.3865	0.2875	1.582	0.5935	1.387	0.611	0.37	0.14	0.626	0.556	3A	NO	NO	NO	2	6
Hspa1b	HSPA1B	0.7887	0.3353	-0.785	-0.717	0.241	-2.697	0.686	-0.616	0.671	1.5547	3A	NO	NO	NO	2	37
Olr1	OLR1	0.874	0.241	1.905	1.251	1.309	-0.249	0.326	0.303	0.236	1.736	1A	NO	NO	NO	2	34
Fgr	FGR	0.4485	0.2875	0.6495	0.8495	0.363	0.395	0.574	0.372	0.146	0.324	1B	NO	NO	NO	2	15
Pf4	PF4	0.194	0.116	0.236	0.732	nan	0.543	1.133	0.099	0.341	0.395	1A	NO	NO	NO	2	24
Pglyrp1	PGLYRP1	0.67	0.544	1.772	1.522	1.667	1.528	0.865	1.109	1.41	1.479	1A	NO	NO	NO	2	17
Psmb8	PSMB8	0.021	0.263	1.371	0.911	0.4275	0.193	0.558	0.318	0.901	0.275	1A	NO	NO	NO	2	18
Hck	HCK	0.129	0.164	0.642	0.909	nan	0.335	0.481	0.319	0.217	0.119	1B	NO	NO	NO	2	16
Ly86	LY86	0.644	0.437	1.89	1.365	1.543	0.963	1.141	0.616	1.04	0.604	1B	NO	NO	NO	2	5
Ptpn2	PTPN2	0.3505	0.281	0.55	0.5987	0.377	2.069	0.582	1.176	0.33	0.2012	1A	NO	NO	NO	2	14
Ncf2	NCF2	0.524	0.383	1.315	0.841	1.141	0.954	0.649	0.185	0.536	0.653	1B	NO	NO	NO	2	16
Relb	RELB	0.455	0.31	0.539	0.728	0.426	0.934	0.392	0.589	0.283	0.545	1A	NO	NO	NO	2	34
Ripk2	RIPK2	0.1565	0.0975	0.081	0.018	nan	0.44	0.178	0.335	-0.086	0.234	1A	NO	NO	NO	2	53
Sema4a	SEMA4A	0.3545	0.2395	0.7815	0.592	0.331	0.673	0.36	0.623	0.391	0.3395	1A	NO	NO	NO	2	6
Igfbp3	IGFBP3	-0.4975	-0.3815	-2.01	-1.314	-1.898	0.538	-0.389	0.061	-0.364	-0.1805	3A	NO	NO	NO	2	14
Socs2	SOCS2	0.2022	0.214	-0.344	-0.2622	0.276	1.19	0.515	0.638	0.19	0.2365	1A	NO	NO	NO	2	14
Itln1	ITLN1	3.802	0.768	1.124	3.53	3.05	4.603	4.526	0.577	0.304	1.568	3A	NO	NO	NO	2	8
Klf15	KLF15	-0.303	-0.16	-1.513	-1.079	-1.55	-0.825	-0.828	-0.768	-0.084	-0.758	3A	NO	NO	NO	2	6
Lcn2	LCN2	1.456	0.674	3.072	2.639	1.278	1.616	2.429	1.222	1.532	2.639	3A	NO	NO	NO	2	85
Sfpi1	SPI1	0.369	0.375	1.103	0.9	0.908	0.584	0.518	0.428	0.449	0.687	1B	NO	NO	NO	2	30
Slc11a1	SLC11A1	0.299	0.192	1.298	1.788	0.737	0.506	0.521	0.352	0.233	0.478	1B	NO	NO	NO	2	35
Thy1	THY1	0.261	0.309	1.184	0.986	0.937	nan	nan	nan	nan	0.339	1A	NO	NO	NO	2	18
Aqp5	AQP5	-0.223	-0.05	-0.328	-0.313	-1.144	-0.677	-0.855	-0.789	-0.237	-0.036	3A	NO	YES	NO	6	10
Mmp8	MMP8	-0.107	0.145	-0.36	1.022	0.118	2.018	0.665	1.128	0.08	0.214	3A	NO	NO	NO	2	36
Mmp19	MMP19	1.015	0.14	2.3745	0.8545	1.116	0.077	0.876	0.294	0.254	1.3215	3A	NO	YES	NO	2	10
Ndst1	NDST1	-0.2777	-0.3927	-0.5647	-0.5543	-0.414	0.198	-1.003	0.328	-0.331	-0.0105	3A	NO	NO	NO	2	5
Ntrk2	NTRK2	-0.1295	-0.241	0.001	0.1882	0.029	-0.006	0.022	-0.025	-0.056	0.372	3A	NO	NO	NO	2	4
Tbxas1	TBXAS1	0.651	0.354	1.164	0.671	0.679	0.082	0.579	-0.079	0.382	1.166	1B	NO	NO	NO	2	4
Erbb2	ERBB2	-0.185	-0.057	-0.096	-0.007	-0.219	-0.379	-0.285	-0.377	0.143	0.149	3A	YES	NO	YES	2	25
Igf1	IGF1	0.84	0.2897	1.7572	1.1313	1.391	0.74	0.991	0.078	0.336	1.4527	3A	YES	NO	NO	2	68
Ptch1	PTCH1	-0.0903	-0.0883	-0.389	-0.252	-0.305	-1.588	-0.429	-0.721	0.163	-0.1777	3A	NO	NO	NO	2	5
Ptges	PTGES	0.495	0.2107	0.34	0.4373	0.4355	0.967	0.47	0.775	0.234	0.5683	3A	NO	NO	NO	2	59
Tnfrsf9	TNFRSF9	1.209	0.466	1.0345	1.4155	0.781	1.878	1.03	2.129	0.797	1.804	1A	NO	NO	NO	2	55
Rbp4	RBP4	0.376	0.142	-0.031	-0.198	1.675	-0.61	-0.686	-0.164	0.16	1.879	3A	NO	NO	NO	2	21
Uchl1	UCHL1	nan	nan	nan	nan	nan	0.049	-0.513	-0.062	0.122	0.156	1A	NO	NO	NO	2	6
Slpi	SLPI	0.79	-0.818	1.036	0.637	1.778	0.99	0.643	0.714	0.17	1.215	3A	NO	NO	NO	2	29
Sox2	SOX2	0.338	0.482	-0.03	0.495	-0.222	-0.092	-0.371	0.635	0.31	0.538	3A	NO	NO	NO	2	6
Sox9	SOX9	nan	nan	0.252	0.054	0.431	nan	nan	nan	nan	0.774	3A	NO	NO	NO	2	10
Park7	PARK7	-0.0005	0.017	-0.1035	0.0295	-0.139	0.084	-0.332	-0.244	0.322	-0.045	4	NO	NO	NO	2	3
Tek	TEK	-0.413	-0.186	-0.984	-0.633	-1.055	-0.519	-0.501	-0.557	-0.165	-0.433	3A	NO	NO	NO	2	26
Tnxb	TNXB	-0.846	-0.217	-0.762	-1.03	-0.966	-0.31	-0.848	-0.581	-0.252	-0.63	3A	NO	NO	NO	2	1
Trp63	TP63	0.273	0.009	nan	0.3227	nan	nan	nan	nan	nan	0.3407	3A	NO	NO	NO	2	14
Vldlr	VLDLR	-0.404	-0.3164	-0.7955	-0.456	-0.956	-1.062	-0.797	-0.684	-0.003	-0.7045	3A	NO	NO	NO	2	10
Abcb1a	ABCB1	-0.1885	-0.4315	-0.881	-0.65	-0.83	-0.018	-0.269	-0.363	-0.291	-0.3505	3A	NO	NO	NO	1	25
Acaa1b	ACAA1	-1.356	-0.798	-1.844	-1.358	-1.013	-1.344	-1.617	-1.051	-0.627	-1.398	3A	NO	NO	NO	1	4
Batf3	BATF3	1.375	1.115	1.804	0.66	0.941	1.427	0.723	1.145	0.61	0.873	1A	NO	NO	NO	1	16
Birc3	BIRC3	0.1995	0.276	0.695	0.388	0.542	1.638	0.644	0.969	0.482	0.1095	1A	NO	NO	NO	1	30
Ccl4	CCL4	0.232	0.259	0.612	2.129	0.279	2.34	0.547	0.587	0.07	0.397	1A	NO	NO	NO	1	44
Ccl8	CCL8*;CCL23	2.484	2.388	4.946	3.004	4.127	2.381	3.461	1.664	2.305	2.732	1A	NO	NO	NO	1	22
Ccr9	CCR9	nan	nan	nan	0.837	0.4225	nan	nan	nan	nan	0.56	1A	NO	NO	NO	1	24
Cd177	CD177*	0.238	1.088	1.201	3.046	0.381	2.229	1.404	1.576	1.105	1.922	1A	NO	NO	NO	1	2
Cd22	CD22	-0.1125	-0.2325	1.195	0.851	0.953	0.606	0.506	0.452	0.469	0.0295	1A	NO	NO	NO	1	13
Cd68	CD68	0.884	0.356	2.114	1.771	1.819	0.646	1.055	0.218	0.997	2.234	1A	NO	NO	NO	1	12
Cd72	CD72	0.003	0.529	1.529	1.628	0.611	0.27	0.513	0.11	0.401	0.123	1A	NO	NO	NO	1	1
Cish	CISH	1.236	0.523	-0.144	-0.08	0.563	1.585	0.581	0.966	0.32	0.422	1A	NO	NO	NO	1	6
Arhgdib	ARHGDIB	0.345	0.19	0.972	0.781	0.72	0.894	0.844	0.382	0.768	0.467	1B	NO	NO	NO	1	3
Cr2	CR2	-0.749	-0.064	0.534	1.008	0.187	0.16	0.054	0.182	0.367	-0.382	1A	NO	NO	NO	1	40
Csf2ra	CSF2RA	0.488	0.253	1.293	0.677	1.246	0.747	0.392	0.008	0.062	0.4505	1A	NO	NO	NO	1	4
Csf3r	CSF3R	-0.308	0.157	-0.361	0.073	0.312	0.987	0.934	0.537	0.052	0.342	1A	NO	NO	NO	1	4
Cxcl13	CXCL13	0.103	-0.2205	0.921	1.523	1.665	0.581	1.251	0.968	0.576	0.552	1A	NO	NO	NO	1	46
Cxcl16	CXCL16	0.1545	0.257	1.422	0.5525	0.728	0.132	0.277	0.283	0.304	0.4695	1A	NO	NO	NO	1	30
Bid	BID	0.299	-0.046	0.656	0.5305	0.796	0.806	0.807	0.887	0.466	0.336	3A	NO	NO	NO	1	15
Cxcl9	CXCL9	3.072	2.339	2.7315	2.3765	0.6055	1.253	1.657	2.119	1.656	0.616	1A	YES	NO	NO	1	45
Cd163	CD163	0.87	0.047	0.694	-0.151	1.859	0.745	3.094	0.806	1.052	0.034	1B	NO	NO	NO	1	29
Dlc1	DLC1	-0.3177	-0.4195	-0.5545	-0.4137	-0.504	nan	nan	nan	nan	0.0002	1A	NO	NO	NO	1	3
Egr2	EGR2	1.2275	1.1075	1.199	1.251	1.539	0.852	0.954	0.733	0.533	0.5825	1A	NO	NO	NO	1	7
C4b	C4B	0.155	0.336	0.64	0.438	0.433	0.225	0.41	-0.151	-0.126	0.664	3A	NO	NO	NO	1	36
Cd300a	CD300A	0.037	0.119	1.193	0.32	0.4885	0.253	0.319	0.021	0.245	0.571	1B	NO	NO	NO	1	2
Cd53	CD53	0.363	0.098	1.235	1.112	1.235	1.867	1.399	1.366	0.924	0.5745	1B	NO	NO	NO	1	5
Foxp1	FOXP1	-0.3555	-0.22	0.0216	-0.32	-0.164	-0.188	-0.317	-0.383	0.087	-0.0794	1A	NO	NO	NO	1	2
Clec10a	CLEC10A	1.4	0.769	0.963	0.792	1.041	0.634	1.023	0.25	0.488	0.546	3A	NO	NO	NO	1	9
H2-DMa	HLA-DMA	-0.005	0.24	1.075	0.6805	0.625	0.491	0.178	0.118	0.608	0.5225	1A	NO	NO	NO	1	5
H2-Oa	HLA-DOA	-0.584	-0.165	1.136	0.877	0.653	0.531	0.271	0.087	0.391	0.037	1A	NO	NO	NO	1	3
Cldn10	CLDN10	0.505	0.427	-0.501	-0.084	-0.115	0.286	0.028	0.185	0.522	0.416	1B	NO	NO	NO	1	0
Ifi30	IFI30	0.924	0.595	1.806	0.879	1.243	0.677	1.119	0.116	0.88	0.947	1A	NO	NO	NO	1	6
Igtp	IRGM	0.012	0.3	1.487	1.56	0.287	1.331	0.393	2.051	0.972	0.051	1A	NO	NO	NO	1	35
Cp	CP	0.1919	0.2117	0.3581	0.7034	-0.685	0.408	0.682	0.995	0.672	0.5753	3A	NO	NO	NO	1	14
Ctse	CTSE	-0.273	0.125	-0.275	0.208	0.773	0.885	0.611	0.191	-0.172	-0.054	3A	NO	NO	NO	1	2
Cyp2f2	CYP2F1	-0.372	-0.341	-1.023	-0.376	-1.011	-0.391	-0.444	-0.329	-0.047	-0.378	3A	NO	NO	NO	1	1
Cyr61	CYR61	-0.0893	-0.547	-0.7838	-0.4095	-0.4685	1.153	-0.397	0.963	0.139	0.1685	3A	NO	NO	NO	1	19
Dab2	DAB2	0.1595	0.1575	0.2092	0.2485	0.131	1.098	1.104	1.018	0.325	0.2228	3A	NO	NO	NO	1	4
Dag1	DAG1	-0.24	-0.1053	-0.2687	-0.271	-0.566	-0.428	-0.223	-0.265	0.076	-0.1122	3A	NO	NO	NO	1	1
Dclk1	DCLK1	0.9735	0.481	0.7405	0.8382	1.006	0.116	0.5	0.017	0.298	0.32	3A	NO	NO	NO	1	2
Ddit3	DDIT3	-0.1205	-0.0705	-0.0695	-0.17	0.019	nan	nan	nan	nan	0.101	3A	NO	NO	NO	1	24
Irf5	IRF5	0.505	0.285	1.316	0.714	0.577	0.624	0.37	0.411	0.384	0.342	1A	NO	NO	NO	1	29
Cstb	CSTB	0.4385	0.244	1.5635	1.0645	1.052	0.092	0.46	0.234	0.29	0.9715	1B	NO	NO	NO	1	5
Irgm1	IRGM*	0.04	0.263	1.31	1.672	0.131	1.516	0.374	1.592	0.438	0.085	1A	NO	NO	NO	1	49
Hspa1a	HSPA1A	0.676	0.21	-1.15	-0.725	-0.255	-2.694	0.406	-1.316	0.33	1.316	**	NO	NO	NO	1	32
Lag3	LAG3	nan	nan	0.364	0.431	0.426	0.124	0.612	-0.013	0.19	0.021	1A	NO	NO	NO	1	7
Lck	LCK	0.151	0.157	1.001	0.7763	0.5755	0.691	1.066	0.373	0.872	-0.164	1A	YES	NO	NO	1	14
Ephx2	EPHX2	-0.101	-0.207	-0.49	0.137	0.05	-0.235	-0.749	-0.079	0.013	0.545	**	NO	NO	NO	1	24
Lyst	LYST	0.0895	-0.0325	0.2473	0.0417	nan	0.262	0.417	0.35	0.28	0.194	**	NO	NO	NO	1	21
Lilrb3	LILRB3*	0.281	0.437	1.289	0.678	0.567	0.566	0.738	0.395	0.483	0.658	1A	NO	NO	NO	1	10
Ltb	LTB	-0.459	0.059	1.323	0.872	1.186	0.028	0.752	0.164	0.662	0.172	1A	NO	NO	NO	1	35
Saa3	#N/A	1.459	1.576	4.06	4.743	2.078	2.69	3.922	2.767	3.34	3.805	NiN	NO	NO	NO	1	18
Map2k3	MAP2K3	0.056	0.0115	0.027	-0.1205	nan	0.041	-0.338	-0.105	0.046	0.2575	1A	NO	NO	NO	1	19
Elf3	ELF3	0.437	0.436	0.211	0.635	0.284	0.551	-0.004	0.158	-0.129	0.675	3A	NO	NO	NO	1	7
Erap1	ERAP1	0.373	0.0725	0.4075	0.459	0.256	nan	nan	nan	nan	0.128	3A	NO	NO	NO	1	10
Dok2	DOK2	0.647	0.833	1.281	0.766	0.728	0.897	0.702	0.586	0.607	0.315	1B	NO	NO	NO	1	4
Etv5	ETV5	-0.1157	-0.3573	-0.155	-0.0643	-0.2925	-1.665	-0.171	-1.137	-0.03	0.4857	3A	NO	NO	NO	1	1
F13a1	F13A1	0.476	0.253	-0.867	0.483	-0.116	1.176	0.237	0.854	0.162	0.472	3A	NO	NO	NO	1	16
Emr1	EMR1	0.744	0.492	1.362	0.927	1.081	0.586	0.97	0.334	0.485	0.698	1B	NO	NO	NO	1	17
F5	F5	0.8385	0.4335	1.264	-0.1705	0.924	0.667	0.405	0.199	0.022	0.131	3A	NO	NO	NO	1	25
Pim1	PIM1	0.574	0.3665	0.4825	0.79	0.933	1.705	0.808	1.404	0.738	0.3325	**	NO	NO	NO	1	11
Fga	FGA	0.775	0.181	nan	-1.482	nan	0.693	-0.24	0.806	0.114	0.837	3A	NO	NO	NO	1	23
Fgf7	FGF7	-0.145	-0.2755	-0.7105	-0.4325	-0.4025	-0.672	-0.02	-0.181	-0.166	-0.234	3A	NO	NO	NO	1	10
Fscn1	FSCN1	0.2843	0.201	0.863	0.527	0.638	0.775	0.743	0.85	1.241	0.2665	3A	NO	NO	NO	1	3
Gadd45g	GADD45G	0.917	1.015	0.124	0.036	1.224	2.379	1.425	1.243	0.917	0.735	3A	NO	NO	NO	1	2
Gclc	GCLC	0.7125	0.3735	0.5665	0.134	1.231	0.484	0	0.219	0.445	0.8055	3A	NO	NO	NO	1	5
F10	F10	1.1715	0.822	1.4705	1.4617	2.031	0.99	1.412	0.933	1.01	0.687	**	NO	NO	NO	1	9
Glrx	GLRX	0.536	0.2015	0.867	0.5335	0.926	0.918	0.557	0.617	0.561	0.8365	3A	NO	NO	NO	1	11
Gprasp1	GPRASP1	-0.423	-0.288	-0.953	-0.1135	-0.506	-0.335	-0.377	-0.231	-0.354	-0.2015	3A	NO	NO	NO	1	0
Gpx2	GPX2	0.345	0.01	-0.285	0.13	0.354	0.463	-0.736	0.42	-0.146	0.695	3A	NO	NO	NO	1	14
Lpin2	LPIN2	-0.173	-0.012	-0.647	-0.8085	-0.337	0.019	-0.281	-0.279	-0.379	-0.4138	**	NO	NO	NO	1	7
Pard3	PARD3	-0.109	-0.1342	-0.4457	-0.3017	-0.125	0.126	-0.216	-0.321	-0.257	-0.1908	3B	NO	NO	NO	1	0
Hpgd	HPGD	-0.3475	0.012	-0.74	-0.576	-1.4	-1.667	-0.363	-0.933	-0.308	-0.3555	3A	NO	NO	NO	1	9
Pln	PLN	-0.0723	-0.5193	-0.956	0.3337	-0.208	0.21	-0.684	-0.554	0.129	-0.4973	3B	NO	NO	NO	1	0
Osmr	OSMR	0.2355	0.3435	0.245	0.0935	-0.232	1.197	0.49	0.957	0.288	0.474	1A	NO	NO	NO	1	11
Chi3l4	#N/A	6.065	5.905	6.687	nan	5.223	3.772	3.885	1.057	2.673	7.699	NiN	NO	NO	NO	1	4
Folr2	FOLR2	0.563	0.253	0.574	0.556	0.908	0.344	0.621	0.103	0.266	0.548	1B	NO	NO	NO	1	2
Pigr	PIGR	1.291	1.7965	2.2405	1.52	2.672	2.092	1.769	1.622	1.812	3.4065	1A	NO	NO	NO	1	28
Ch25h	CH25H	2.74	2.411	1.355	2.226	2.038	2.523	2.178	2.077	1.631	2.502	**	NO	NO	NO	1	3
Tapbp	TAPBP	0.1665	0.0475	0.514	0.574	0.156	0.362	-0.335	0.157	0.246	0.369	**	NO	NO	NO	1	3
Fyb	FYB	-0.125	0.038	1.13	0.785	0.388	1.046	0.67	0.551	0.303	-0.139	1B	NO	NO	NO	1	3
Gbp1	GBP3*-GBP1	0.084	0.096	nan	1.281	nan	0.708	0.601	1.767	0.616	-0.116	**	NO	NO	NO	1	2
Rasal2	RASAL2	-0.1553	-0.061	-0.8087	-0.7277	-0.5305	-0.495	-0.497	-0.527	0.057	-0.3547	**	NO	NO	NO	1	2
Gria1	GRIA1	-0.7775	-0.659	-0.95	-0.8653	-0.928	-0.526	-0.91	-0.318	-0.373	-0.202	3B	NO	NO	NO	1	4
Lcp1	LCP1	0.3945	0.306	0.9195	0.7265	0.507	0.695	0.641	0.814	0.693	0.787	3B	NO	NO	NO	1	4
Abi3bp	ABI3BP	-0.3525	-0.2305	-1.4955	-0.6925	-1.955	-0.166	-1.45	-0.383	-0.648	-0.6045	**	NO	NO	NO	1	1
Cd52	#N/A	0.501	0.42	1.873	1.425	1.706	1.155	1.25	0.753	1.023	0.87	NiN	NO	NO	NO	1	1
Hvcn1	HVCN1	0.215	-0.014	1.332	1.497	0.814	0.085	0.599	0.419	0.767	0.392	1B	NO	NO	NO	1	3
Prkci	PRKCI	-0.1265	-0.262	-0.5455	-0.468	-0.786	-0.512	-0.433	-0.423	-0.143	-0.235	3B	YES	NO	NO	1	7
Agfg1	AGFG1	-0.0224	0.0086	-0.2612	-0.1388	-1.263	-1.015	-0.331	-0.057	0.057	-0.344	**	NO	NO	NO	1	0
Epb4.1l4b	EPB41L4B	-0.275	-0.141	-0.885	-0.3107	-0.972	-0.492	-0.576	-0.487	-0.299	-0.086	**	NO	NO	NO	1	0
Frmd6	FRMD6	-0.171	0.083	-0.663	-0.628	-0.586	-0.848	-0.269	-0.485	0.107	-0.502	**	NO	NO	NO	1	0
Ms4a4b	#N/A	-0.237	0.199	1.445	0.788	0.293	1.337	0.724	0.679	1.303	-0.719	NiN	NO	NO	NO	1	0
Marco	MARCO	0.3265	-0.353	-0.449	1.7605	-0.043	-0.291	0.846	0.538	1.085	1.0995	1B	NO	NO	NO	1	22
Msr1	MSR1	0.2267	0.2263	1.1087	1.6215	0.569	0.938	1.012	0.597	0.303	0.7667	1B	NO	NO	NO	1	49
Ptpn22	PTPN22	0.149	0.26	1.613	0.676	0.884	1.533	0.673	0.217	0.394	-0.05	1A	NO	NO	NO	1	16
Myocd	MYOCD	0.412	0.615	0.151	-0.042	0.812	0.217	0.147	0.099	0.437	0.01	1B	NO	NO	NO	1	4
Ncf4	NCF4	0.507	0.29	1.194	1.286	1.282	1.041	1.24	0.64	0.851	0.401	1B	NO	NO	NO	1	15
Pyhin1	IFI16*	0.0575	-0.0135	0.961	1.773	0.181	2.02	1.017	0.14	0.449	-0.511	1A	NO	NO	NO	1	12
Prkcb	PRKCB	-0.054	0.103	1.2855	0.6185	0.5685	0.839	0.56	0.324	0.773	-0.197	1B	YES	NO	NO	1	17
Psap	PSAP	0.2115	0.081	1.2165	0.282	1.326	0.388	0.31	-0.197	0.357	1.3275	1B	NO	NO	NO	1	2
Cdk1	CDK1	1.565	1.432	2.167	2.245	0.959	0.057	-0.029	0.1	0.399	0.747	4	NO	NO	NO	1	2
Rgs4	RGS4	-0.001	0.2075	0.305	-0.304	1.111	0.349	0.434	0.53	0.183	0.7833	1A	NO	NO	NO	1	2
Rac2	RAC2	0.39	0.192	1.163	0.744	0.5985	0.91	0.868	0.678	0.701	0.45	1B	YES	NO	NO	1	20
Rapgef3	RAPGEF3	-0.1298	0.0198	-0.5378	-0.5464	-0.3975	-0.423	-0.123	-0.287	-0.091	-0.655	1B	NO	NO	NO	1	6
Hspb1	HSPB1	-0.2025	-0.5635	-0.891	-0.2295	-0.22	-0.414	-0.485	-0.166	0.068	0.534	3A	NO	NO	NO	1	21
Id3	ID3	-0.246	-0.152	-0.508	-0.352	-0.881	-1.049	-0.252	-0.384	0.055	0.162	3A	NO	NO	NO	1	8
Igf1r	IGF1R	-0.313	-0.1375	-0.5393	-0.429	-0.1895	0.238	-0.323	-0.167	-0.144	-0.4298	3A	NO	NO	NO	1	21
Irs1	IRS1	-0.102	-0.019	-0.76	-0.482	-0.657	-1.41	-0.359	-0.816	-0.158	-0.349	3A	NO	NO	NO	1	26
Itga7	ITGA7	0.425	0.134	0.72	0.641	nan	0.437	0.178	0.573	0.22	0.623	3A	NO	NO	NO	1	0
Itga8	ITGA8	-0.427	-0.257	-1.08	-0.657	-1.159	-0.25	-0.858	-0.494	-0.24	-0.385	3A	NO	NO	NO	1	1
Itgb7	ITGB7	0.033	0.111	0.867	0.446	0.229	nan	nan	nan	nan	0.101	3A	NO	NO	NO	1	31
Scnn1b	SCNN1B	-0.386	-0.235	-0.823	-0.537	-1.247	-0.441	-0.511	-0.545	-0.188	0.034	1B	NO	NO	NO	1	8
Klf2	KLF2	0.701	0.216	-1.142	-0.441	-0.842	-0.405	-0.2	-0.558	-0.408	0.2	3A	NO	NO	NO	1	17
St8sia2	ST8SIA2	-0.2125	0.0095	-0.2375	-0.264	-0.498	-0.215	-0.54	-0.63	-0.624	0.0535	1A	NO	NO	NO	1	1
Lama3	LAMA3	-0.176	-0.174	-0.461	-0.329	-0.826	-0.402	-0.708	-0.376	-0.248	0.0515	3A	NO	NO	NO	1	2
Lgals1	LGALS1	0.8335	0.4385	1.056	0.6875	1.225	0.317	0.698	-0.115	0.915	0.803	3A	NO	NO	NO	1	41
Lgals3bp	LGALS3BP	0.275	0.282	1.327	1.808	0.225	0.391	0.526	0.113	0.409	0.783	3A	NO	NO	NO	1	1
Swap70	SWAP70	-0.2605	-0.1085	-0.2395	-0.2005	-0.1305	-0.126	-0.206	-0.204	0.146	-0.238	1A	NO	NO	NO	1	3
Tirap	TIRAP	-0.0385	-0.045	0.0595	-0.0585	0.008	0.46	0.061	0.329	-0.081	0.0905	1A	NO	NO	NO	1	57
Mgl2	CLEC10A	1.65	1.695	1.13	0.301	1.002	0.95	0.615	0.619	1.006	1.255	3A	NO	NO	NO	1	5
Slit2	SLIT2	-0.3537	-0.1853	-0.128	0.1367	-0.068	0.014	-0.239	-0.376	-0.039	-0.3433	1B	NO	NO	NO	1	5
Tfpi2	TFPI2	2.185	1.279	1.395	0.968	1.439	2.189	1.532	1.152	0.759	-0.007	3A	NO	YES	NO	0	8
Nrp1	NRP1	-0.1967	0.077	-0.1613	-0.3947	-0.47	-0.527	-0.008	-0.194	-0.172	-0.3315	3A	NO	NO	NO	1	12
Srgn	SRGN	0.185	0.033	0.528	0.176	0.838	1.482	1.091	0.983	0.449	0.248	1B	NO	NO	NO	1	6
Tnfrsf13b	TNFRSF13B	-0.045	0.124	1.125	0.591	1.113	nan	nan	nan	nan	0.135	1A	NO	NO	NO	1	16
Per1	PER1	0.347	0.585	-1.172	-0.658	-0.776	0.101	-0.358	-0.907	-0.28	-0.387	3A	NO	NO	NO	1	3
Junb	JUNB	0.402	0.087	0.163	0.037	0.394	1.676	0.278	0.94	0.255	0.904	4	NO	NO	NO	1	17
Alpl	ALPL	-0.029	0.47	-0.059	-0.349	-0.34	0.322	-0.034	0.051	-0.182	0.298	3A	YES	NO	NO	1	4
Tnfsf9	TNFSF9	0.23	0.341	0.65	0.547	0.042	0.674	0.285	0.24	0.064	0.233	1A	NO	NO	NO	1	29
Tnip1	TNIP1	0.186	0.146	0.612	0.529	0.145	1.056	0.189	0.814	0.225	0.396	1A	NO	NO	NO	1	15
Reck	RECK	-0.235	-0.196	-1.087	-0.701	-0.911	-0.638	-0.602	-0.573	-0.332	-0.652	3A	NO	NO	NO	1	0
Tsc22d3	TSC22D3	0.2477	0.16	-0.9967	-0.481	-1.133	-0.858	0.003	-0.714	-0.167	0.2227	1A	NO	NO	NO	1	15
Sdc4	SDC4	0.2365	0.071	0.0605	-0.094	0.377	1.416	0.012	1.195	0.365	0.45	3A	NO	NO	NO	1	14
Sema3a	SEMA3A	-0.301	-0.0697	-0.5835	-0.4527	-0.732	-0.072	-0.128	-0.498	-0.133	-0.1913	3A	NO	NO	NO	1	6
Sema4d	SEMA4D	-0.041	0.242	1.0995	1.1825	0.676	1.081	0.756	0.494	0.674	0.3325	3A	NO	NO	NO	1	7
Sfrp1	SFRP1	0.2376	0.0896	0.7702	0.9548	0.744	0.076	0.382	0.084	-0.439	0.7084	3A	NO	NO	NO	1	5
Slc2a1	SLC2A1	0.365	0.136	0.3267	0.5803	0.607	0.862	0.265	0.932	0.432	0.509	3A	NO	NO	NO	1	11
Sox17	SOX17	-0.2925	-0.2635	-0.3545	-0.4625	-0.607	-1.186	-0.159	-0.592	-0.144	-0.232	3A	NO	NO	NO	1	2
Vav1	VAV1	0.122	0.462	0.633	0.933	0.255	nan	nan	nan	nan	0.382	1A	NO	NO	NO	1	15
Tbx2	TBX2	-0.255	-0.11	-0.571	-0.551	-0.809	-1.44	-0.472	-0.593	-0.049	-0.245	3A	NO	NO	NO	1	1
Tff1	TFF1	1.7	0.018	-0.046	0.138	nan	0.55	0.622	0.082	0.071	0.566	3A	NO	NO	NO	1	6
Thbd	THBD	-0.072	-0.103	-0.693	-0.597	-0.652	-0.706	-0.338	-0.274	-0.049	-0.073	3A	NO	NO	NO	1	37
Polr3k	POLR3K	0.1835	0.1853	0.2632	0.208	nan	nan	nan	nan	nan	0.209	4	NO	NO	NO	1	0
Thbs1	THBS1	1.4293	0.612	-0.1663	-0.1207	1.1	2.267	1.092	0.779	0.765	0.365	3A	NO	NO	NO	1	58
Cdkn1a	CDKN1A	0.219	-0.0335	-0.371	-0.096	0.002	1.155	0.264	0.644	0.05	0.0535	3A	YES	NO	NO	1	36
Timp3	TIMP3	-0.129	-0.2828	-0.7462	-0.7285	-0.673	-0.202	-0.216	-0.26	-0.562	0.0715	3A	NO	NO	NO	1	32
Tyrobp	TYROBP	0.367	0.186	1.145	0.781	1.108	1.101	0.688	0.396	0.511	0.785	1B	YES	NO	NO	1	38
Vcan	VCAN	1.1045	0.607	-0.0477	0.9863	0.183	0.716	0.723	0.514	0.28	0.0438	1A	NO	NO	NO	1	7
Tnfrsf19	TNFRSF19	-0.2863	-0.164	-0.5473	-0.2723	-0.853	-0.937	-0.28	-0.907	-0.021	-0.1957	3A	NO	NO	NO	1	0
Klf4	KLF4	0.6765	0.2535	-1.261	-0.461	-0.777	-0.208	-0.217	-0.041	-0.26	-0.1505	3A	YES	NO	NO	1	23
Tsc2	TSC2	0.004	-0.033	-0.325	-0.313	-0.419	-0.22	-0.399	-0.486	0.054	0.188	3A	NO	NO	NO	1	7
Xcr1	XCR1	nan	nan	0.507	0.172	0.09	nan	nan	nan	nan	0.241	1A	NO	NO	NO	1	4
Syne2	SYNE2	-0.192	-0.115	-0.4945	-0.5387	-1.097	-0.699	-0.616	-0.714	0.086	-0.6082	4	NO	NO	NO	1	0
Top2a	TOP2A	1.27	1.0465	1.7085	1.3605	0.921	0.2	0.143	0.257	0.951	0.1953	4	NO	NO	NO	1	2
Utrn	UTRN	-0.2167	-0.1753	-0.7155	-0.7813	-0.864	-0.012	-0.316	-0.415	-0.153	-0.504	3A	NO	NO	NO	1	3
Trf	TF	-0.035	-0.158	-0.125	0.308	0.19	-0.135	-0.446	-0.039	-0.004	0.777	3A	YES	NO	NO	1	9
Zap70	ZAP70	0.0577	0.1087	0.2887	0.4077	0.303	0.609	0.496	0.224	0.283	0.089	1A	NO	NO	NO	1	19
Vwf	VWF	0.292	0.056	0.011	-0.587	0.516	0.125	0.485	-0.223	0.552	-0.312	3A	YES	NO	NO	1	39
Wnt5a	WNT5A	0.35	0.0607	0.3027	0.251	0.416	-0.052	0.282	-0.118	0.168	0.115	3A	NO	NO	NO	1	19
Abca3	ABCA3	-0.4517	-0.2683	-0.0743	-0.3513	-0.521	-0.072	-0.376	-0.493	-0.016	-0.2647	1A	NO	NO	NO	0	3
Adcy4	ADCY4	-0.331	-0.003	-0.63	-0.579	-0.557	-0.059	-0.106	-0.437	0.022	-0.209	1A	NO	NO	NO	0	0
Adcy6	ADCY6	-0.148	-0.031	-0.185	-0.233	-0.287	-0.558	-0.235	-0.417	-0.037	-0.077	1A	NO	NO	NO	0	2
Adcy7	ADCY7	0.0827	-0.033	0.6313	0.195	0.002	-0.294	0.286	-0.661	0.035	-0.173	1A	NO	NO	NO	0	1
Adcy8	ADCY8	-0.139	-0.051	-0.9	-0.613	-0.568	-0.151	-0.243	-0.576	-0.033	-0.637	1A	NO	NO	NO	0	3
Acp5	ACP5	0.549	0.147	2.172	1.426	1.715	0.715	0.864	0.754	0.592	1.599	1B	NO	NO	NO	0	13
Aplnr	APLNR	-0.433	-0.3885	-0.629	-0.482	-0.48	-0.929	-0.829	-0.341	-0.239	-0.2615	1A	NO	NO	NO	0	2
Bcl10	BCL10	0.1485	0.092	0.2218	0.188	0.1715	0.857	-0.002	0.192	0.151	0.2475	1A	NO	NO	NO	0	30
Bcl3	BCL3	1.052	0.7	0.383	0.802	0.406	1.759	0.648	0.906	0.282	0.896	1A	NO	NO	NO	0	14
Blnk	BLNK	0.49	0.109	2.289	0.901	1.596	0.714	0.64	0.455	0.83	0.49	1A	NO	NO	NO	0	4
Btrc	BTRC	-0.1017	-0.028	-0.1525	-0.1214	-0.171	-0.399	-0.143	-0.157	-0.031	-0.1353	1A	NO	NO	NO	0	10
Acvr2b	ACVR2B	-0.2285	-0.149	-0.0925	-0.412	-0.274	-0.919	-0.397	-0.427	-0.034	-0.162	3A	NO	NO	NO	0	1
Acvrl1	ACVRL1	-0.449	-0.159	-0.8055	-0.7105	-0.9415	-0.236	-0.744	-0.447	-0.2	-0.07	3A	NO	NO	NO	0	3
Aif1	AIF1	0.329	0.553	2.139	1.942	0.743	0.642	0.65	0.335	0.715	0.783	1B	NO	NO	NO	0	13
Casp4	CASP4	0.591	0.458	0.83	1.172	0.579	1.429	0.549	1.194	0.367	0.467	1A	NO	NO	NO	0	25
Adamts2	ADAMTS2	0.2095	0.006	0.838	0.302	0.301	nan	nan	nan	nan	0.024	3A	NO	NO	NO	0	6
2810417H13Rik	KIAA0101	0.996	1.011	1.6785	1.559	1.126	0.166	0.189	0.141	0.856	0.5445	4	NO	NO	NO	0	0
Cd209a	CLEC4M	0.492	0.307	-0.148	-0.525	0.557	0.828	0.291	1.431	0.433	0.462	1A	NO	NO	NO	0	16
Cd247	CD247	-0.048	-0.093	0.681	0.432	0.24	0.367	0.253	0.221	0.348	0.005	1A	NO	NO	NO	0	18
Aldh3a1	ALDH3A1	0.04	-1.313	-1.596	0.305	-0.803	-0.67	-1.637	0.679	0.189	-0.125	3A	NO	NO	NO	0	0
Cd24a	CD24	0.216	0.152	0.0603	0.1933	0.185	0.679	0.123	0.682	0.078	0.328	1A	NO	NO	NO	0	5
Cd3d	CD3D	0.009	0.116	1.561	0.942	0.446	0.925	0.786	0.276	0.622	0.305	1A	NO	NO	NO	0	3
Cd79b	CD79B	-0.241	-0.176	1.196	0.634	1.305	1.435	0.699	0.74	1.205	0.047	1A	NO	NO	NO	0	0
Apex1	APEX1	0.2853	0.238	0.565	0.5443	0.179	0.247	0.233	0.343	0.107	0.282	3A	NO	NO	NO	0	8
Cmtm7	CMTM7	0.107	0.278	1.068	0.853	0.954	0.296	0.53	0.008	0.358	0.0665	1A	NO	NO	NO	0	0
C1qa	C1QA	0.657	0.561	2.682	1.192	1.928	0.852	0.956	0.208	0.778	1.355	1B	YES	NO	NO	0	41
Aplp2	APLP2	-0.1722	-0.1976	-0.4192	-0.287	-0.796	0.079	-0.831	-0.307	-0.149	0.2004	3A	NO	NO	NO	0	1
Arnt2	ARNT2	nan	nan	nan	0.1825	0.254	nan	nan	nan	nan	0.366	3A	NO	NO	NO	0	2
Arpc1b	ARPC1B	-0.0235	0.3335	0.573	0.3905	0.883	0.572	0.638	0.56	0.644	0.4525	3A	NO	NO	NO	0	0
Azgp1	AZGP1	0.159	-0.326	-0.694	-0.195	nan	nan	nan	nan	nan	-0.18	3A	NO	NO	NO	0	3
B4galnt1	B4GALNT1	0.373	0.219	1.161	0.393	0.67	0.726	0.016	0.318	0.265	0.4745	3A	NO	NO	NO	0	5
Ctsz	CTSZ	0.6187	0.399	1.671	1.1973	1.761	1.012	1.12	0.516	0.853	1.3973	1A	NO	NO	NO	0	1
C1qb	C1QB	0.805	0.7667	2.9423	1.224	2.139	1.278	1.78	0.431	1.079	1.356	1B	NO	NO	NO	0	6
Adam19	ADAM19	0.0725	0.1185	0.733	0.171	0.18	-0.114	0.49	-0.108	0.1	0.4115	4	NO	YES	NO	0	7
Chst2	CHST2	-0.081	0.089	-0.111	-0.512	-0.59	-0.456	-0.309	-0.487	-0.349	0.0655	3C	NO	YES	NO	0	6
Bmp6	BMP6	-0.298	-0.23	-1.316	-0.877	-1.004	-0.441	-0.416	-0.514	-0.236	-0.394	3A	NO	NO	NO	0	8
Bmx	BMX	-0.376	-0.381	-0.855	-0.644	-0.719	0.061	-0.4	-0.453	-0.278	-0.239	3A	NO	NO	NO	0	6
Bnip3	BNIP3	-0.225	-0.18	-0.54	-0.25	-0.248	-0.233	-0.267	-0.16	-0.062	-0.057	3A	NO	NO	NO	0	2
C1qc	C1QC	0.939	0.739	3.036	1.345	1.984	0.993	1.252	0.29	0.785	1.454	1B	NO	NO	NO	0	9
Ecsit	ECSIT	0.166	0.065	-0.146	-0.018	nan	-0.394	-0.102	-0.184	0.3	0.04	1A	NO	NO	NO	0	1
Bnip3l	BNIP3L	-0.2513	-0.1613	-0.3103	-0.23	-0.504	-0.493	-0.263	-0.177	0.031	-0.1767	3A	NO	NO	NO	0	1
C1ra	C1R	0.203	0.126	0.802	0.818	0.124	0.386	0.588	0.07	0.591	0.635	3A	NO	NO	NO	0	6
C1s	C1S	0.106	0.067	0.415	0.402	0.275	0.325	0.556	0.002	0.258	0.094	3A	NO	NO	NO	0	9
Elk3	ELK3	-0.3048	-0.2705	-0.183	-0.2293	-0.195	-0.321	-0.221	-0.383	-0.056	-0.1658	1A	NO	NO	NO	0	1
Epsti1	EPSTI1	0.06	0.383	1.529	1.2763	0.43	0.41	0.386	0.341	1.071	0.2145	1A	NO	NO	NO	0	1
Faim3	FAIM3	-0.828	-0.294	0.42	0.851	0.904	nan	nan	nan	nan	-0.364	1A	NO	NO	NO	0	2
Spon2	SPON2	-0.354	-0.196	-0.319	-0.02	nan	0.114	0.359	-0.195	0.129	0.06	1B	NO	YES	NO	1	5
Cd300lf	CD300LF	0.405	0.465	0.958	1.173	0.628	1.335	0.951	0.485	0.376	0.804	1B	NO	NO	NO	0	5
Cd37	CD37	0.1415	-0.0525	0.9535	0.5995	0.951	0.514	0.343	0.238	0.4	-0.1065	1B	NO	NO	NO	0	7
Gbp2	GBP2	0.104	0.221	1.541	1.254	0.343	0.752	0.479	1.42	0.552	0.0205	1A	NO	NO	NO	0	4
Gbp3	GBP4	0.104	0.094	1.186	1.598	nan	0.809	0.257	1.07	0.315	-0.403	1A	NO	NO	NO	0	2
Gbp8	GBP6	-0.34	0.064	1.816	1.14	0.471	0.298	0.258	1.024	1.112	-0.479	1A	NO	NO	NO	0	1
Ghr	GHR	-0.1853	-0.2867	-0.7003	-0.33	-0.94	-0.388	-0.217	-0.354	-0.27	-0.189	1A	NO	NO	NO	0	7
Cav2	CAV2	-0.1285	0.0035	-0.328	-0.3325	-1.136	-0.513	-0.266	-0.331	-0.358	-0.245	3A	NO	NO	NO	0	0
Ccdc80	CCDC80	0.543	-0.1135	0.664	0.5655	0.768	0.378	0.776	0.248	0.377	0.2565	3A	NO	NO	NO	0	0
Cdh2	CDH2	-0.005	-0.132	-0.518	-0.0035	-0.284	0.067	-0.634	-0.189	0.144	-0.5165	3A	NO	NO	NO	0	3
Cdh5	CDH5	-0.2305	-0.1935	-0.6215	-0.7095	-0.73	0.079	-0.34	-0.117	-0.994	0.2625	3A	NO	NO	NO	0	9
Cfi	CFI	0.745	0.346	0.946	0.422	0.833	0.06	0.215	0.396	0.455	1.577	3A	NO	NO	NO	0	4
Chad	CHAD	0.997	0.841	0.675	0.826	0.152	0.894	0.267	0.493	0.464	0.5	3A	NO	NO	NO	0	0
Ckap4	CKAP4	0.3558	0.34	0.608	0.4677	0.644	0.303	0.442	0.342	0.38	0.2712	3A	NO	NO	NO	0	0
Clic1	CLIC1	0.0635	0	0.226	0.176	nan	0.411	0.307	0.221	0.334	0.14	3A	NO	NO	NO	0	1
Gsta3	GSTA3	-0.1405	-0.2035	-1.563	-0.895	-1.55	-0.801	-0.507	-0.482	0.012	-0.308	3A	YES	NO	NO	0	0
Col4a3	COL4A3	-0.2145	-0.1275	-0.4475	-0.636	-0.91	-0.419	-0.279	-0.382	-0.461	-0.2395	3A	NO	NO	NO	0	10
Ak2	AK2	0.477	0.2495	1.0465	0.519	0.789	0.699	0.32	0.533	0.464	0.8055	4	NO	NO	NO	0	0
H2-DMb2	HLA-DMB	-0.0433	0.0453	1.0803	0.895	1.0165	0.265	0.056	0.388	0.295	0.4637	1A	NO	NO	NO	0	1
H2-Eb1	HLA-DRB5	0.06	0.053	1.715	0.697	0.892	0.632	0.296	0.273	0.528	0.661	1A	NO	NO	NO	0	11
Aldh18a1	ALDH18A1	0.548	0.465	0.6523	0.661	1.096	-0.758	0.46	0.259	0.479	0.426	4	NO	NO	NO	0	0
Col5a2	COL5A2	0.645	0.2105	0.974	0.872	0.495	0.27	0.885	-0.104	0.361	-0.013	3A	NO	NO	NO	0	6
Cd84	CD84	0.556	0.489	1.429	0.659	1.407	0.504	0.736	0.348	0.53	0.89	1B	NO	NO	NO	0	4
H2-Ob	HLA-DOB	-0.439	-0.212	0.9755	0.4135	1.456	nan	nan	nan	nan	-0.372	1A	NO	NO	NO	0	1
Cldn18	CLDN18	-0.214	-0.021	-0.28	-0.489	-0.655	-0.271	-0.891	-0.225	-0.093	0.576	1B	NO	NO	NO	0	3
Hdac5	HDAC5	-0.082	-0.225	0.043	-0.306	-0.2795	-0.385	-0.584	-0.306	-0.005	-0.212	1A	NO	NO	NO	0	4
Hmgb3	HMGB3	0.428	0.126	0.436	0.375	0.663	0.581	0.256	-0.051	0.296	0.58	1A	NO	NO	NO	0	0
Ifitm1	IFITM1;IFITM2;IFITM3	0.365	0.35	0.097	0.872	-0.062	0.462	0.692	0.438	0.395	0.936	1A	YES	NO	NO	0	2
Il18bp	IL18BP	0.251	0.476	1.459	1.784	nan	0.113	0.455	0.244	0.269	0.477	1A	NO	NO	NO	0	12
Col6a2	COL6A2	1.0895	0.4795	0.61	-0.037	1.032	0.29	0.924	-0.086	0.415	0.28	3A	NO	NO	NO	0	0
Col8a1	COL8A1	-0.147	-0.309	0.0023	-0.1383	0.372	-0.1	0.609	-0.016	0.114	0.0837	3A	NO	NO	NO	0	0
Cox7a1	COX7A1	-0.015	-0.347	-1.148	-0.205	0.129	-0.098	-1.656	-0.161	0.479	0.337	3A	NO	NO	NO	0	0
Creb3	CREB3	-0.0112	0.0382	0.112	-0.0565	-0.287	-0.309	-0.211	-0.279	0.086	-0.0165	3A	NO	NO	NO	0	1
Ctnnd1	CTNND1	-0.1313	-0.0513	-0.4323	-0.474	-0.46	-0.577	-0.166	-0.192	-0.32	-0.0037	3A	NO	NO	NO	0	13
Ctsa	CTSA	0.197	0.1375	0.413	0.338	0.4145	0.33	0.333	0.03	0.555	0.418	3A	NO	NO	NO	0	0
Ctsb	CTSB	0.2392	0.064	1.1026	0.5244	0.8015	0.598	0.595	0.234	0.376	0.8488	3A	NO	NO	NO	0	32
Ctsk	CTSK	1.596	0.547	2.681	2.541	2.064	0.683	1.331	0.545	1.04	2.805	3A	NO	NO	NO	0	16
Cybrd1	CYBRD1	0.205	0.089	0.3265	-0.0155	0.78	nan	nan	nan	nan	0.536	3A	NO	NO	NO	0	0
Cyp2b10	CYP2B6	-0.21	-0.02	-0.8153	-0.784	-1.06	-0.858	-0.64	-0.601	-0.173	-0.1113	3A	YES	NO	NO	0	1
Cyp4b1	CYP4B1	-0.314	-0.082	-1.235	-0.768	-1.444	-0.634	-0.212	-0.494	-0.135	-0.498	3A	NO	NO	NO	0	2
Cyp4f18	CYP4F2	0.665	0.263	2.172	0.684	1.489	1.404	0.537	0.415	0.275	0.11	3A	NO	NO	NO	0	4
Ampd2	AMPD2	0.237	0.223	0.4275	0.177	0.371	0.878	0.64	0.272	0.475	0.0925	4	NO	NO	NO	0	1
Clec14a	CLEC14A	-0.477	-0.2025	-0.9555	-0.667	-0.773	-1.226	-0.362	-0.561	-0.053	-0.5195	1B	NO	NO	NO	0	0
Clec4a2	CLEC4A*	0.419	0.3235	1.462	0.8485	1.048	0.177	0.845	0.495	0.417	0.357	1B	NO	NO	NO	0	7
Atp2b2	ATP2B2	0.5595	0.276	0.064	-0.3317	0.216	0.484	-0.038	0.027	0.198	0.4757	4	NO	NO	NO	0	3
Clec4d	CLEC4D	-0.036	0.106	0.16	2.548	-0.162	2.048	1.163	1.026	0.17	0.754	1B	NO	NO	NO	0	1
Clec4e	CLEC4E	0.94	-0.321	-0.422	3.1725	nan	2.072	1.324	1.464	0.386	0.3275	1B	NO	NO	NO	0	6
Clec5a	CLEC5A	nan	nan	1.171	2.234	0.239	1.071	0.515	0.731	0.154	1.436	1B	NO	YES	NO	0	5
Coro1a	CORO1A	0.2155	0.2525	0.9563	0.578	0.829	1.091	1.008	0.499	1.34	-0.005	1B	NO	NO	NO	0	5
Slc26a4	SLC26A4	4.402	3.908	4.628	1.754	4.285	2.811	3.494	2.449	3.153	5.509	3C	NO	YES	NO	9	3
Irf8	IRF8	0.0365	0.0945	1.3275	0.7065	0.604	0.473	0.294	0.487	0.694	0.2775	1A	NO	NO	NO	0	49
Irg1	IRG1	nan	nan	1.396	4.384	0.383	2.274	0.65	1.189	0.022	0.84	1A	NO	NO	NO	0	6
Lgmn	LGMN	0.379	0.189	1.491	0.481	1.227	0.341	0.961	-0.015	0.611	0.976	1A	NO	NO	NO	0	6
Map4k1	MAP4K1	0.282	0.333	1.164	0.654	0.73	0.367	0.565	0.134	0.603	0.188	1A	NO	NO	NO	0	3
Tspan7	TSPAN7	-0.38	-0.178	-1.2125	-0.719	-1.048	0.029	-0.318	-0.344	-0.322	0.14	3A	NO	YES	NO	0	3
Efnb2	EFNB2	-0.373	-0.169	-0.9887	-0.7007	-1.319	-0.763	-0.383	-0.505	-0.375	-0.0418	3A	NO	NO	NO	0	2
Mpa2l	GBP6	nan	nan	-1.723	nan	nan	-2.50779	-1.40809	-1.71682	-1.11326	nan	1A	NO	NO	NO	0	1
Egfl7	EGFL7	-0.3117	-0.2567	-0.561	-0.4213	-0.728	-0.339	-0.416	-0.442	-0.226	-0.159	3A	NO	NO	NO	0	3
Egln3	EGLN3	0.6175	-0.269	0.376	0.4225	1.116	0.257	0.136	0.783	-0.139	0.94	3A	NO	NO	NO	0	7
Ehd4	EHD4	-0.17	-0.165	-0.291	-0.432	-0.562	-1.008	-0.294	-0.318	-0.139	-0.006	3A	NO	NO	NO	0	0
Emilin1	EMILIN1	0.53	0.27	0.4055	0.157	0.237	0.408	0.183	0.194	0.119	0.193	3A	NO	NO	NO	0	0
Emp2	EMP2	-0.2527	-0.2227	-0.5683	-0.5463	-0.999	-0.267	-0.523	-0.384	-0.173	-0.0553	3A	NO	NO	NO	0	0
Emp3	EMP3	0.468	0.203	1.067	0.608	0.474	0.371	0.682	-0.05	0.353	0.628	3A	NO	NO	NO	0	0
Eng	ENG	-0.2793	-0.2387	-0.6523	-0.6777	-0.757	-0.291	-0.372	-0.474	-0.121	-0.453	3A	NO	NO	NO	0	21
Eps8	EPS8	0.2313	0.151	0.632	0.1703	0.366	0.31	0.366	0.186	0.285	0.3253	3A	NO	NO	NO	0	0
Dock2	DOCK2	0.312	-0.435	0.8025	0.526	0.4135	0.693	0.572	0.215	0.543	0.114	1B	NO	NO	NO	0	9
Errfi1	ERRFI1	-0.0795	-0.0655	-1.501	-0.857	-0.99	0.787	-0.37	-0.736	-0.184	-0.0735	3A	NO	NO	NO	0	1
Bambi	BAMBI	-0.339	-0.065	-1.148	-0.634	-0.637	-0.805	-0.388	-0.681	-0.229	-0.322	3A	NO	YES	NO	0	2
F7	F7	0.757	0.672	2.02	1.019	1.6	0.356	0.879	0.134	0.775	0.823	3A	NO	NO	NO	0	24
Fabp3	FABP3	-0.2145	-0.3495	-1.36	-0.192	-0.439	0.263	-1.896	-0.245	0.042	-0.0555	3A	NO	NO	NO	0	2
Fabp5	FABP5	0.349	-0.417	1.205	0.809	1.121	0.218	-0.323	0.648	0.542	1.264	3A	NO	NO	NO	0	8
Fetub	FETUB	1.119	0.193	0.537	0.112	0.721	-0.02	-0.342	0.56	0.321	2.166	3A	NO	NO	NO	0	2
Tgfbi	TGFBI	0.2278	0.3322	1.6255	0.8973	0.895	0.654	1.547	0.858	1.612	0.1663	3A	YES	NO	NO	0	4
Nfkbie	NFKBIE	0.7185	0.382	1.4665	1.243	0.9485	0.889	0.549	0.762	0.34	1.025	1A	NO	NO	NO	0	9
Fgfbp1	FGFBP1	-0.596	-0.31	-1.334	-0.598	-1.102	-1.246	-0.917	-0.601	-0.426	-0.392	3A	NO	NO	NO	0	0
Fgfr3	FGFR3	-0.2245	-0.186	-0.6335	-0.7735	-0.803	-0.879	-0.379	-0.533	-0.137	-0.0525	3A	NO	NO	NO	0	1
Fgfr4	FGFR4	-0.34	-0.0788	-0.5327	-0.42	-0.732	-0.304	-0.645	-0.618	-0.006	-0.0072	3A	NO	NO	NO	0	2
Fmo1	FMO1	-0.107	-0.034	-1.311	-0.782	-0.779	-0.904	-0.114	-0.355	-0.082	-0.359	3A	NO	NO	NO	0	2
Fmo3	FMO3	-0.943	-0.64	-1.901	-0.914	-1.195	-0.921	-0.585	-0.764	-0.213	-1.1	3A	NO	NO	NO	0	2
Fzd2	FZD2	-0.2587	-0.2017	-0.276	-0.3917	-0.206	-0.6	-0.433	-0.618	0.036	-0.1883	3A	NO	NO	NO	0	0
G0s2	G0S2	-0.318	-0.47	-0.93	-0.325	-0.245	-1.27	-0.379	-0.351	0.128	-0.161	3A	NO	NO	NO	0	1
Evi2a	EVI2A	0.25	0.2945	1.6615	0.8615	1.1295	0.803	0.887	0.413	0.892	0.133	1B	NO	NO	NO	0	1
Gda	GDA	0.252	0.2957	0.11	0.4017	0.67	0.549	0.921	0.621	0.375	0.6003	3A	NO	NO	NO	0	0
Gpnmb	GPNMB	0.455	-0.277	2.92	2.0665	1.5065	0.058	0.535	-0.077	0.609	2.093	3A	NO	NO	NO	0	6
Grb14	GRB14	-0.336	-0.204	-0.513	-0.255	-0.625	-0.507	-0.646	-0.841	0.177	-0.691	3A	NO	NO	NO	0	1
Evl	EVL	0.165	0.1123	0.9827	0.2687	0.4975	-0.278	0.243	-0.01	0.559	-0.0948	1B	NO	NO	NO	0	1
Gsta2	GSTA5*	-0.002	-0.394	-1.249	-0.664	-0.063	-0.572	-2.043	-0.009	-0.196	-0.678	3A	NO	NO	NO	0	0
Col1a2	COL1A2	0.6415	0.1655	1.1275	0.6893	0.817	0.239	0.706	-0.096	0.223	0.1177	3A	YES	NO	NO	0	11
Eya3	EYA3	0.1655	0.242	0.167	0.2447	0.1155	-0.023	-0.071	-0.094	-0.286	0.0377	1B	NO	NO	NO	0	2
Gusb	GUSB	0.618	0.291	1.299	0.709	1.058	0.294	0.539	0.034	0.507	0.8545	3A	NO	NO	NO	0	4
Hamp	HAMP	-0.1375	-0.747	-0.7755	-0.6595	-0.46	1.432	-0.675	0.065	0.087	0.0455	3A	NO	NO	NO	0	112
Nfkbiz	NFKBIZ	-0.1733	-0.0317	-0.0333	0.445	-0.2	2.16	1.023	1.022	0.197	0.0827	1A	NO	NO	NO	0	15
Heyl	HEYL	-0.2677	-0.187	-0.2287	-0.3463	-0.166	-0.692	-0.286	-0.702	-0.266	0.0753	3A	NO	NO	NO	0	1
Hfe	HFE	0.1225	0.177	0.388	-0.062	0.414	0.185	0.246	0.291	0.362	0.087	3A	NO	NO	NO	0	39
Hpx	HPX	0.958	-0.239	nan	-0.687	nan	0.28	-0.078	0.475	0.151	0.206	3A	NO	NO	NO	0	14
Fermt3	FERMT3	0.3817	0.294	1.1763	0.6983	0.6765	0.563	1.037	0.252	1.317	0.3777	1B	NO	NO	NO	0	5
P2ry14	P2RY14	0.485	-0.011	1.248	0.959	0.953	0.06	0.515	0.256	0.2	0.494	1A	NO	NO	NO	0	4
Fgl2	FGL2	0.291	0.164	0.925	0.523	0.798	1.549	1.209	0.954	0.142	0.372	1B	NO	NO	NO	0	6
Pde8b	PDE8B	-0.4525	0.027	-0.615	-0.716	-0.808	nan	nan	nan	nan	-0.2425	1A	NO	NO	NO	0	0
Pnp	PNP	0.246	0.223	0.242	0.519	0.209	0.332	0.259	0.34	0.187	0.29	1A	NO	NO	NO	0	3
Capg	CAPG	0.758	0.478	1.788	1.1205	1.021	0.403	0.612	0.283	0.888	1.302	4	NO	NO	NO	0	0
Ccne1	CCNE1	0.2855	0.22	0.3965	0.639	0.3165	nan	nan	nan	nan	0.157	4	NO	NO	NO	0	1
Pou2af1	POU2AF1	0.022	0.252	1.803	0.656	2.215	2.196	2.237	1.602	1.386	-0.416	1A	NO	NO	NO	0	3
Psmb9	PSMB9	-0.024	0.12	1.274	1.03	0.589	-0.007	0.204	0.382	0.633	0.242	1A	NO	NO	NO	0	7
Glipr1	GLIPR1	0.574	0.424	1.512	0.985	1.197	0.637	0.468	0.338	0.197	0.806	1B	NO	NO	NO	0	0
Glipr2	GLIPR2	0.461	0.4915	0.51	0.57	0.317	0.832	0.507	0.789	0.392	0.345	1B	NO	NO	NO	0	0
Hcls1	HCLS1	0.066	0.343	1.207	1.062	1.035	0.956	0.751	0.548	0.594	0.845	1B	YES	NO	NO	0	3
Psme1	PSME1	0.117	0.143	0.625	0.605	0.131	0.063	0.083	0.187	0.452	0.583	1A	NO	NO	NO	0	2
Psme2	PSME2	0.023	0.207	0.636	0.738	nan	0.134	0.245	0.377	0.547	0.282	1A	NO	NO	NO	0	2
Cdc20	CDC20	0.5767	0.6163	1.3937	1.435	0.782	-0.029	0.216	0.19	0.433	0.3117	4	NO	NO	NO	0	0
Igj	IGJ	-0.5	-0.11	4.73	0.019	3.864	2.575	2.171	1.326	0.687	1.077	1B	NO	NO	NO	0	5
Igsf6	IGSF6	-0.204	0.109	1.111	1.435	0.423	1.129	0.8	0.69	0.348	-0.096	1B	YES	NO	NO	0	0
Inppl1	INPPL1	-0.143	-0.026	0.176	-0.748	nan	-0.201	-0.41	-0.136	0.037	0.189	1B	NO	NO	NO	0	1
Itpkb	ITPKB	-0.1985	-0.073	-0.428	-0.46	-0.529	nan	nan	nan	nan	-0.267	1B	NO	NO	NO	0	0
Laptm5	LAPTM5	0.101	0.1503	0.705	0.4275	0.6235	0.964	0.502	0.205	1.008	0.328	1B	NO	NO	NO	0	0
Lat2	LAT2	0.153	0.245	1.527	0.4845	0.4065	nan	nan	nan	nan	0.2525	1B	NO	NO	NO	0	3
Lcp2	LCP2	0.461	0.4	1.541	0.8105	1.117	1.59	1.117	0.903	0.676	0.559	1B	NO	NO	NO	0	9
Lime1	LIME1	0.0777	0.1283	0.232	0.129	0.027	nan	nan	nan	nan	-0.0567	1B	NO	NO	NO	0	0
Lpxn	LPXN	1.101	0.887	2.386	1.451	1.74	1.678	1.212	0.881	0.99	1.007	1B	NO	NO	NO	0	0
Lrmp	LRMP	0.249	0.325	1.33	0.593	0.795	0.813	0.715	0.198	0.523	0.179	1B	NO	NO	NO	0	1
Fig4	FIG4	0.491	0.191	0.353	-0.079	nan	-0.024	0.241	0.225	0.688	0.535	3B	NO	NO	NO	0	0
Mafb	MAFB	0.477	0.349	1.116	0.4575	1.372	2.222	1.25	1.191	0.657	0.6115	1B	NO	NO	NO	0	4
Ms4a6b	MS4A6A;MS4A6E	-0.0835	0.2625	0.681	1.093	0.32	0.89	0.876	0.611	1.069	-0.401	1B	NO	NO	NO	0	2
Cdc45	CDC45	0.564	0.54	0.639	0.893	0.314	nan	nan	nan	nan	0.185	4	NO	NO	NO	0	0
Ms4a6c	MS4A6A;MS4A6E	0.344	0.46	0.352	1.591	0.662	0.542	0.909	0.681	0.534	0.228	1B	NO	NO	NO	0	1
Myl4	MYL4	-0.179	-0.303	-0.743	-0.021	-0.663	-0.135	-1.4	-0.766	0.265	-0.194	3B	NO	NO	NO	0	0
Ms4a6d	MS4A6A;MS4A6E	1.3865	1.71	2.261	2.1415	2.106	2.21	2.366	1.859	1.774	1.7805	1B	NO	NO	NO	0	2
Ms4a8a	MS4A8	0.797	0.325	0.506	0.417	0.945	0.583	1.043	0.298	0.301	1.75	1B	NO	NO	NO	0	0
Myo1f	MYO1F	0.302	0.247	1.5563	0.751	0.8945	nan	nan	nan	nan	0.3057	1B	NO	NO	NO	0	0
Myoz2	MYOZ2	-0.085	-0.938	-1.704	-0.239	-0.416	0.039	-1.065	-0.355	0.376	-0.629	3B	NO	NO	NO	0	0
Myo1g	MYO1G	0.45	0.285	1.285	0.669	0.736	0.433	0.568	0.188	0.722	0.183	1B	NO	NO	NO	0	0
Pvrl3	PVRL3	-0.194	-0.111	-0.793	-0.732	-0.875	-0.088	-0.247	-0.052	-0.148	-0.4038	3B	NO	NO	NO	0	0
Nckap1l	NCKAP1L	0.403	0.4445	1.448	0.549	1.158	0.476	0.78	0.417	0.465	0.4865	1B	NO	NO	NO	0	2
P2rx1	P2RX1	0.4335	0.381	0.4985	-0.0145	0.594	0.159	0.321	-0.042	0.28	0.218	1B	NO	NO	NO	0	8
P2ry6	P2RY6	0.613	0.451	2.057	0.935	1.47	1.551	0.929	0.499	1.08	0.742	1B	NO	NO	NO	0	12
Plbd1	PLBD1	0.493	0.439	1.285	0.319	0.499	0.924	-0.086	0.454	0.603	0.26	1B	NO	NO	NO	0	1
Plce1	PLCE1	-0.234	-0.166	-1.079	-0.617	-0.825	-0.305	-0.576	-0.269	-0.016	-0.511	1B	NO	NO	NO	0	10
Plcg2	PLCG2	0.158	0.163	0.77	0.625	0.568	nan	nan	nan	nan	0.183	1B	NO	NO	NO	0	16
Plek	PLEK	0.4297	0.073	0.9447	1.3743	0.791	1.844	1.178	1.451	0.415	0.8637	1B	YES	NO	NO	0	0
Ramp2	RAMP2	-0.068	-0.021	-0.859	-0.534	-0.78	-1.136	-0.181	-0.6	-0.251	0.128	1A	NO	NO	NO	0	1
Plxdc2	PLXDC2	-0.258	-0.3093	-0.627	-0.5733	-0.6285	0.071	-0.727	-0.264	0.03	-0.3443	1B	NO	NO	NO	0	1
Ar	AR	-0.171	0.051	-0.677	-0.397	-0.2105	nan	nan	nan	nan	-0.5867	**	NO	NO	NO	0	13
Il1f5	IL36RN	0.962	-0.539	-0.224	0.1925	0.147	-0.099	-0.446	0.079	0.009	0.0575	**	NO	NO	NO	0	13
Reg3g	REG3G	1.095	1.556	1.827	2.149	2.386	1.222	0.73	1.747	1.219	1.495	1A	NO	NO	NO	0	7
Cdca5	CDCA5	1.163	1.1025	1.1315	1.7675	1.091	0.108	0.001	0.122	0.72	0.703	4	NO	NO	NO	0	0
Myo1b	MYO1B	-0.273	-0.1268	-0.6556	-0.6296	-1.1005	-0.451	-0.295	-0.289	-0.094	-0.3466	3A	NO	YES	NO	0	2
Rgs1	RGS1	0.936	0.557	2.556	1.846	0.535	1.686	0.651	0.459	-0.006	1.364	1A	NO	NO	NO	0	3
Iigp1	#N/A	0.4085	0.501	2.312	1.834	0.801	2.25	1.161	2.576	1.324	0.0205	NiN	NO	NO	NO	0	9
Cdt1	CDT1	0.7105	0.4475	1.142	1.0545	0.803	0.415	0.147	0.075	0.652	0.479	4	NO	NO	NO	0	0
Cd97	CD97	-0.292	-0.092	-0.123	-0.482	-0.531	-0.856	-0.253	-0.75	0.101	-0.144	**	NO	NO	NO	0	8
Niacr1	HCAR2	0.145	-0.114	0.349	1.634	0.151	1.185	0.651	0.577	0.241	1.08	**	NO	NO	NO	0	8
Steap4	STEAP4	0.4085	0.321	1.1325	1.266	0.72	2.528	1.645	1.897	0.79	1.333	**	NO	NO	NO	0	8
Cenpe	CENPE	nan	nan	1.268	1.473	0.478	nan	nan	nan	nan	0.285	4	NO	NO	NO	0	0
Rsad2	RSAD2	-0.3927	0.194	-0.06	3.0223	-0.384	1.503	0.315	-0.078	0.334	0.297	1A	NO	NO	NO	0	8
Samhd1	SAMHD1	-0.0032	0.1384	0.4904	0.2056	0.2315	0.366	0.226	0.369	0.416	-0.1342	1A	NO	NO	NO	0	5
St3gal4	ST3GAL4	0.4	0.454	0.511	0.125	0.788	1.31	0.245	0.824	0.187	1.122	3C	NO	NO	NO	0	7
Igk	#N/A	0.265	-0.1605	1.964	0.29	2.78	1.677	2.311	1.44	0.94	0.1653	NiN	NO	NO	NO	0	7
Slc7a2	SLC7A2	0.9923	0.726	1.168	1.1073	1.257	0.917	0.743	0.757	0.057	1.4535	**	NO	NO	NO	0	7
Cotl1	COTL1	0.5186	0.3794	1.347	0.7066	1.8265	0.888	0.857	0.319	0.888	0.4782	1B	NO	YES	NO	0	1
Rhoh	RHOH	-0.216	0.14	0.67	0.655	0.621	0.636	0.456	0.274	0.335	0.218	1B	NO	NO	NO	0	1
Sh2b2	SH2B2	0.135	0.0315	0.018	0.29	0.42	0.772	0.067	0.636	0.263	0.3955	1A	NO	NO	NO	0	0
Nr1d1	NR1D1	-0.711	-0.421	0.54	-0.289	-1.336	-0.532	-2.029	-0.372	-0.489	0.13	2	NO	NO	NO	0	6
Enpp1	ENPP1	0.302	-0.063	0.733	0.4795	0.726	0.332	0.55	0.267	0.233	0.373	**	NO	NO	NO	0	6
Rhou	RHOU	0.4895	0.192	0.117	0.3095	0.177	1.914	0.22	0.589	0.083	0.5595	1B	NO	NO	NO	0	0
Igfbp6	IGFBP6	-0.076	-0.036	-1.213	-0.927	-1.083	-0.374	-0.915	-0.452	-0.402	-0.068	3A	NO	NO	NO	0	2
Inmt	INMT*	-0.293	-0.108	-1.128	-0.429	-0.866	-0.333	-0.552	-0.376	-0.253	-0.202	3A	NO	NO	NO	0	1
Samsn1	SAMSN1	0.4435	0.1315	0.259	0.337	0.4485	1.765	0.974	0.846	0.754	0.495	1B	NO	NO	NO	0	3
Esm1	ESM1	-0.815	-0.035	-1.058	-1.27	-0.766	-0.085	-0.771	-0.331	-0.83	-1.211	**	NO	NO	NO	0	5
Lair1	LAIR1	0.2495	0.26	0.878	1.076	0.315	0.256	0.526	0.355	0.325	0.483	**	NO	NO	NO	0	5
Itgb1bp2	ITGB1BP2	0.172	-0.426	-0.832	-0.087	nan	-0.055	-0.683	-0.072	0.038	-0.349	3A	NO	YES	NO	0	1
Itgbl1	ITGBL1	-0.377	-0.325	-0.562	-0.454	-0.061	nan	nan	nan	nan	0.064	3A	NO	NO	NO	0	1
Sash3	SASH3	0.129	0.174	1.18	0.733	0.546	0.139	0.645	0.144	0.423	0.286	1B	NO	NO	NO	0	1
Bex2	BEX1	-1.168	-0.418	-1.428	-0.599	-1.093	-0.372	-0.969	-0.315	-0.344	-1.274	3A	NO	YES	NO	0	0
Spn	SPN	-0.0335	0.1745	0.8395	0.4415	0.302	nan	nan	nan	nan	-0.0765	1A	NO	NO	NO	0	16
Cenpf	CENPF	0.654	0.912	1.655	1.082	0.753	nan	nan	nan	nan	0.17	4	NO	NO	NO	0	1
Nr2f2	NR2F2	-0.2984	-0.1686	-0.1177	-0.3308	-0.606	-1.501	-0.357	-0.451	-0.173	-0.421	2	NO	NO	NO	0	4
Krt19	KRT19	-0.052	-0.005	-0.127	-0.022	-0.913	-1.046	-0.996	-0.649	-0.125	0.407	3A	NO	NO	NO	0	2
Lap3	LAP3	0.583	0.486	1.156	0.61	0.698	-0.132	0.306	0.454	0.592	0.894	3A	NO	NO	NO	0	1
Amot	AMOT	-0.212	-0.02	-0.371	-0.1183	-0.168	-0.252	-0.29	-0.216	-0.282	-0.156	3B	NO	NO	NO	0	1
Mpp6	MPP6	0.639	0.3845	0.179	0.345	0.649	0.341	0.311	0.527	0.57	0.416	3B	NO	NO	NO	0	1
Kcnk2	KCNK2	-0.356	-0.224	-0.471	-0.428	-0.548	-1.673	-0.926	-1.018	-0.293	0.034	**	NO	NO	NO	0	4
Lipa	LIPA	0.1543	0.12	1.081	0.5133	0.808	0.054	0.088	-0.081	-0.385	0.989	3A	NO	NO	NO	0	10
Litaf	LITAF	0.309	0.2185	0.6845	0.7375	0.74	1.501	0.555	0.783	-0.02	0.6945	3A	NO	NO	NO	0	6
Lrg1	LRG1	0.275	0.301	1.722	1.329	0.682	0.75	0.887	0.274	0.439	1.968	3A	NO	NO	NO	0	3
Lst1	LST1*	-0.005	0.1	0.558	0.808	nan	0.864	0.545	0.31	0.189	0.069	3A	NO	NO	NO	0	6
Ltbp4	LTBP4	-0.225	-0.159	-1.103	-0.98	-1.285	-0.453	-0.858	-0.445	-0.411	0.156	3A	NO	NO	NO	0	0
Mapt	MAPT*	-0.4848	-0.2058	-1	-0.9207	-1.0505	-0.728	-0.696	-0.66	-0.186	-0.4223	3A	NO	NO	NO	0	14
Gaa	GAA	-0.065	-0.125	-0.0355	-0.0275	nan	0.058	-0.453	-0.358	0.006	0.3625	3C	NO	NO	NO	0	3
Cep55	CEP55	1.829	1.374	2.756	1.7625	1.023	-0.047	0.027	0.194	0.529	0.792	4	NO	NO	NO	0	1
Slc15a3	SLC15A3	0.428	0.541	1.573	1.357	1.286	1.795	0.704	0.992	0.552	0.752	1B	YES	NO	NO	0	0
Mef2a	MEF2A	-0.1863	-0.1108	-0.304	-0.27	-0.406	0.075	-0.249	-0.307	-0.066	-0.4175	3A	NO	NO	NO	0	2
Per3	PER3	-0.0908	-0.1092	0.551	-0.3005	-0.513	-0.949	-0.607	-1.017	-0.477	-0.1238	2	NO	NO	NO	0	3
Chaf1b	CHAF1B	0.327	0.606	0.691	0.4155	0.167	nan	nan	nan	nan	0.257	4	NO	NO	NO	0	1
Slc2a3	SLC2A3	0.244	0.1685	0.5985	0.0263	1.184	1.499	0.962	0.487	0.484	0.7617	1B	NO	NO	NO	0	0
Cit	CIT	0.236	0.035	0.262	0.25	0.158	nan	nan	nan	nan	0.0025	4	NO	NO	NO	0	0
Meis1	MEIS1	-0.1497	-0.1073	-0.673	-0.488	-0.5405	-1.88	-0.293	-0.67	-0.213	-0.615	3A	NO	NO	NO	0	2
Slc38a4	SLC38A4	-0.077	-0.184	-1.3475	-1.021	-0.633	0.112	-0.262	0.039	-0.153	-1.106	1B	NO	NO	NO	0	0
Slc6a20a	SLC6A20	0.612	1.008	2.447	0.904	2.448	0.902	0.916	1.097	0.781	4.789	1B	NO	NO	NO	0	0
Creb3l1	CREB3L1	0.667	0.587	0.148	0.435	0.366	0.33	0.538	0.445	0.211	0.465	**	NO	NO	NO	0	3
Htt	HTT	0.2413	0.2003	0.1673	0.0115	0.151	nan	nan	nan	nan	-0.2015	**	NO	NO	NO	0	3
Scube2	SCUBE2	-0.569	-0.188	-1.297	-0.849	-1.1	-0.495	-0.97	-0.353	-0.274	0.05	**	NO	NO	NO	0	3
Cks1b	CKS1B*	1.0565	0.897	1.5795	1.3525	1.606	0.168	0.617	0.356	0.964	0.7695	4	NO	NO	NO	0	0
Mt1	MT1A*;MT1E	0.245	0.1575	0.1515	0.4	0.423	1.52	0.813	0.809	0.191	0.541	3A	NO	NO	NO	0	26
Mt2	MT1X*;MT1HL1;MT1H*	0.733	0.557	0.646	0.714	0.546	1.694	1.548	1.05	0.528	1.029	3A	NO	NO	NO	0	20
Bhlhe40	BHLHE40	0.671	0.482	1.279	0.642	0.752	1.159	0.015	0.71	0.36	1.313	2	NO	NO	NO	0	2
Efhd2	EFHD2	0.224	0.2275	0.8095	0.4035	0.516	0.574	0.343	0.448	0.348	0.3025	3A	NO	YES	NO	0	0
Ndrg1	NDRG1	-0.1482	-0.0874	-0.0886	0.2358	nan	0.781	-0.129	0.14	0.169	0.0668	3A	NO	NO	NO	0	1
Net1	NET1	-0.327	-0.211	-0.416	-0.414	-0.38	-0.467	-0.698	-0.312	-0.281	0.574	3A	NO	NO	NO	0	0
Npr2	NPR2	-0.075	-0.073	-0.47	-0.647	-0.566	-0.309	-0.249	-0.555	-0.239	-0.301	3A	NO	NO	NO	0	0
Npr3	NPR3	-0.3	-0.2883	-1.3077	-1.0633	-1.263	0.168	-1.002	0.02	-0.097	-0.4873	3A	NO	NO	NO	0	1
Myh7	MYH7	-0.356	-0.198	-0.284	-0.562	-0.905	-0.068	-0.713	-0.323	-0.076	-1.002	3B	NO	NO	NO	0	1
Nrp2	NRP2	0.0737	-0.0367	0.5415	0.2103	0.3145	0.205	0.126	0.361	0.129	0.1027	3A	NO	NO	NO	0	8
Cks2	CKS2	0.904	0.869	1.7595	1.618	1.338	0.48	-0.004	0.27	0.378	0.4405	4	NO	NO	NO	0	0
Cln6	CLN6	-0.042	0.036	0.144	0.188	nan	-0.085	-0.111	-0.32	-0.026	0.253	4	NO	NO	NO	0	0
Nupr1	NUPR1	-0.425	-0.1045	0.0265	-0.1595	0.594	-0.395	-0.604	0.258	-0.485	0.456	3A	NO	NO	NO	0	4
Stab1	STAB1	0.06	0.108	0.049	-0.258	nan	0.022	0.269	-0.385	-0.073	-0.177	1B	NO	NO	NO	0	9
Orm1	ORM1;ORM2	0.141	-0.968	nan	2.068	nan	0.59	1.143	1.084	0.708	1.123	3A	NO	NO	NO	0	9
Nr1d2	NR1D2	-0.0005	-0.2585	1.12	-0.2097	-1.15	-0.768	-1.328	-0.313	-0.391	-0.0737	2	NO	NO	NO	0	2
Dck	DCK	0.3155	0.6135	0.874	0.926	0.68	0.463	0.77	0.194	0.703	0.0867	4	YES	NO	NO	0	1
Pcolce2	PCOLCE2	-0.386	-0.271	-1.463	-0.83	-1.114	-0.215	-0.96	-0.476	-0.188	-0.336	3A	NO	NO	NO	0	0
Tnfaip2	TNFAIP2	0.447	0.0705	0.4105	0.6883	0.236	1.971	0.661	1.196	0.485	0.2087	1A	NO	NO	NO	0	0
Dsn1	DSN1	nan	nan	0.587	0.367	0.16	nan	nan	nan	nan	0.136	4	NO	NO	NO	0	0
Pdk4	PDK4	-0.275	-0.231	-1.882	-0.212	-0.434	0.242	-0.851	0.192	-0.186	0.23	3A	NO	NO	NO	0	0
Pgrmc1	PGRMC1	-0.326	-0.169	-0.747	-0.504	-0.673	-0.219	-0.72	-0.185	-0.245	-0.276	3A	NO	NO	NO	0	4
Entpd1	ENTPD1	0.1557	-0.0333	0.2703	-0.1723	0.392	0.563	0.428	0.19	0.245	0.0427	4	NO	NO	NO	0	38
Tef	TEF	0.0063	-0.1367	-0.0945	-0.6147	-0.564	-1.23	-0.542	-0.628	-0.185	-0.097	2	NO	NO	NO	0	2
Espl1	ESPL1	0.686	0.492	1.088	1.147	0.73	nan	nan	nan	nan	0.384	4	NO	NO	NO	0	0
Fen1	FEN1	0.329	0.449	0.647	0.5225	0.715	0.597	0.22	0.202	0.72	0.453	4	NO	NO	NO	0	2
Pkd2	PKD2	-0.187	-0.1215	-0.568	-0.449	-0.698	-0.593	-0.337	-0.329	-0.277	-0.383	3A	NO	NO	NO	0	2
Plaa	PLAA	0.0685	0.0825	0.256	0.1785	nan	-0.018	0.225	0.193	0.188	-0.258	3A	NO	NO	NO	0	2
Plat	PLAT	-0.037	0.488	-0.354	-0.1705	0.087	0.832	0.503	0.199	-0.069	-0.167	3A	NO	NO	NO	0	30
Gucy1a3	GUCY1A3	-0.324	-0.304	-0.8653	-0.5167	-0.692	-0.773	-0.319	-0.607	-0.199	-0.3767	4	NO	NO	NO	0	1
Ahcyl2	AHCYL2	0.4577	0.191	-0.1857	-0.0713	0.13	1.097	0.718	0.818	0.473	0.5597	**	NO	NO	NO	0	2
Atp1a2	ATP1A2	-0.2748	-0.19	-0.8043	-0.413	-0.209	-0.547	-1.009	-0.349	0.1	-0.0452	**	NO	NO	NO	0	2
Bmi1	COMMD3-BMI1	-0.1215	-0.0945	-0.3535	-0.226	-0.853	-0.659	-0.1	-0.321	-0.141	-0.339	**	NO	NO	NO	0	2
Bpifb1	BPIFB1	0.845	0.962	1.372	1.2635	1.412	0.859	0.249	1.201	1.584	1.675	**	NO	NO	NO	0	2
Cyp7b1	CYP7B1	0.9005	0.6295	1.245	1.0155	0.259	0.431	1.339	0.63	0.63	0.7085	**	NO	NO	NO	0	2
Kcnj8	KCNJ8	-0.174	0.015	-0.134	0.254	-0.12	-0.007	-0.265	-0.376	-0.121	0.164	**	NO	NO	NO	0	2
Pdia5	PDIA5	0.393	0.405	-0.094	-0.103	nan	0.206	0.094	-0.218	0.187	-0.032	**	NO	NO	NO	0	2
Rtkn2	RTKN2	-0.426	-0.115	-0.913	-0.656	-0.808	-1.234	-0.39	-0.745	-0.162	0.188	**	NO	NO	NO	0	2
Scara5	SCARA5	-0.672	-0.603	-0.574	0.095	-0.659	-0.292	-0.842	-0.087	-0.872	-0.055	**	NO	NO	NO	0	2
Slfn4	SLFN12L	-0.326	0.31	0.375	2.659	-0.04	2.454	1.955	1.115	0.304	-0.042	**	NO	NO	NO	0	2
Gucy1b3	GUCY1B3	-0.3185	-0.195	-0.776	-0.4785	-0.825	-0.5	-0.143	-0.44	-0.05	-0.0325	4	NO	NO	NO	0	1
Tcfec	TFEC	0.909	0.683	1.472	0.922	nan	nan	nan	nan	nan	nan	1B	NO	NO	NO	0	0
Tnfrsf13c	TNFRSF13C	0.073	0.206	0.813	0.797	0.552	nan	nan	nan	nan	-0.413	1A	NO	NO	NO	0	7
Alas1	ALAS1	-0.2895	-0.152	0.029	-0.199	-0.964	-0.683	-0.672	-0.831	-0.043	0.105	2	YES	NO	NO	0	1
Gpsm1	GPSM1	-0.2037	-0.264	-0.5847	-0.5653	-0.685	-0.264	-0.482	-0.621	0.044	-0.265	3B	NO	NO	NO	0	2
H2afx	H2AFX	0.68	0.668	0.941	0.831	0.465	nan	nan	nan	nan	0.47	4	NO	NO	NO	0	3
Procr	PROCR	0.411	-0.128	1.772	1.821	-0.139	0.389	0.528	-0.204	0.344	0.473	3A	NO	NO	NO	0	25
Proz	PROZ	nan	nan	nan	0.185	nan	0.678	0.049	0.576	-0.029	1.409	3A	NO	NO	NO	0	1
H2afz	H2AFZ	0.3135	0.3565	0.9525	0.617	0.553	0.46	0.093	0.503	0.328	0.3763	4	YES	NO	NO	0	0
Hmgb2	HMGB2	0.3075	0.297	1.425	0.7137	0.503	0.228	0.393	0.224	0.313	0.181	4	NO	NO	NO	0	2
Hn1	HN1	0.2457	0.184	0.6383	0.574	0.746	0.612	0.435	0.251	0.728	0.3817	4	NO	NO	NO	0	0
Incenp	INCENP	0.677	0.813	0.5805	0.4753	0.1975	nan	nan	nan	nan	0.332	4	NO	NO	NO	0	0
Prss8	PRSS8	-0.372	-0.116	0.157	-0.232	-0.366	-1.069	-0.596	-0.436	-0.09	0.123	3A	NO	NO	NO	0	1
Dbp	DBP	-0.201	-0.248	1.705	0.2315	-1.107	-2.253	-2.972	-1.32	-0.275	-0.1075	2	NO	NO	NO	0	1
Ptrf	PTRF	-0.1797	-0.2903	-0.236	-0.5027	-0.736	0.063	-1.333	0.334	-0.369	0.1023	3A	NO	NO	NO	0	0
Kif22	KIF22	0.881	0.678	1.1987	1.4483	0.311	nan	nan	nan	nan	0.3803	4	NO	NO	NO	0	0
Rcan2	RCAN2	-0.14	-0.213	-0.8005	-0.595	-0.669	-0.222	-0.581	0.068	-0.044	-0.132	3A	NO	NO	NO	0	0
Rrbp1	RRBP1	0.4793	0.394	0.5595	0.3622	0.276	0.239	0.487	0.23	0.227	0.1382	3A	NO	NO	NO	0	0
S100a4	S100A4	1.174	0.892	1.565	0.981	1.087	1.495	1.062	0.685	1.228	1.093	3A	NO	NO	NO	0	17
Lig1	LIG1	0.643	0.714	0.823	0.8	0.466	0.002	-0.065	-0.102	0.152	0.373	4	NO	NO	NO	0	2
Lmnb1	LMNB1	0.2025	0.2535	1.009	0.4425	0.52	1.079	0.021	0.512	0.241	0.5955	4	NO	NO	NO	0	2
Mad2l1	MAD2L1	0.798	0.692	1.5	1.072	0.513	0.029	0.143	0.01	0.211	0.361	4	YES	NO	NO	0	1
Mcm2	MCM2	0.725	0.575	0.7845	0.809	0.824	0.042	0.2	-0.092	0.618	0.2665	4	NO	NO	NO	0	2
Mcm3	MCM3	0.5473	0.4682	0.8133	0.6993	0.529	0.158	0.185	0.018	0.587	0.295	4	NO	NO	NO	0	1
Mcm4	MCM4	0.3815	0.3735	0.6165	0.4135	0.301	0.417	0.251	0.179	0.382	-0.019	4	NO	NO	NO	0	1
Saa1	SAA1	nan	nan	nan	1.27	nan	0.882	1.477	0.526	0.681	0.734	3A	NO	NO	NO	0	60
Saa2	SAA1	nan	nan	nan	0.342	nan	0.313	0.616	0.409	-0.105	nan	3A	NO	NO	NO	0	58
Mcm5	MCM5	1.023	1.129	1.374	1.175	0.996	-0.049	0.075	-0.116	0.86	0.533	4	NO	NO	NO	0	1
Mcm6	MCM6	0.7425	0.697	1.3465	0.791	0.93	-0.122	0.032	0.061	0.809	0.1085	4	NO	NO	NO	0	1
Selenbp1	SELENBP1	-0.351	-0.182	-0.792	-0.496	-1.435	-1.054	-0.207	-0.593	-0.044	-0.216	2	NO	NO	NO	0	1
Mcm7	MCM7	0.3167	0.4975	0.7355	0.5785	0.608	-0.588	-0.134	-0.328	0.64	0.1447	4	NO	NO	NO	0	0
Sema3c	SEMA3C	-0.0535	-0.2535	-0.602	-0.485	-0.866	-0.091	0.121	-0.259	-0.129	-0.031	3A	NO	NO	NO	0	2
Serpind1	SERPIND1	0.134	0.202	nan	-0.135	nan	nan	nan	nan	nan	1.097	3A	NO	NO	NO	0	8
Sla	SLA	0.6347	0.512	0.7692	0.465	0.886	1.081	0.908	0.467	0.446	0.1738	3A	NO	NO	NO	0	1
Slc39a14	SLC39A14	0.566	0.374	0.2115	0.393	0.144	1.921	1	1.127	0.397	0.1398	3A	NO	NO	NO	0	7
1190002H23Rik	RGCC	-0.1815	0.088	-0.727	-0.782	-1.117	-0.611	0.023	-0.623	-0.191	0.028	**	NO	NO	NO	0	1
A930001N09Rik	CREBRF	-0.2073	-0.064	-0.3043	-0.394	-0.4415	-1.28	-0.314	-0.415	-0.136	-0.262	**	NO	NO	NO	0	1
Basp1	BASP1	0.774	0.685	1.218	1.763	1.278	1.341	0.889	0.843	0.437	1.336	**	NO	NO	NO	0	1
Cdc42ep3	CDC42EP3	-0.2135	-0.0435	-0.1395	-0.046	-0.451	-1.135	-0.44	-0.393	-0.157	-0.263	**	NO	NO	NO	0	1
Edem1	EDEM1	0.4515	0.3905	1.0065	0.4435	1.891	0.651	1.051	0.465	0.759	0.31	**	NO	NO	NO	0	1
Fam174b	FAM174B	-0.118	-0.047	-0.652	-0.336	-0.732	-0.469	-0.735	-0.711	-0.102	-0.22	**	NO	NO	NO	0	1
Galnt7	GALNT7	0.4767	0.35	1.4153	0.6343	0.908	0.175	0.324	0.141	0.241	0.5473	**	NO	NO	NO	0	1
Gpr125	GPR125	-0.195	-0.184	-0.791	-0.56	-0.542	-0.545	-0.393	-0.614	0.04	-0.0605	**	NO	NO	NO	0	1
Slc5a1	SLC5A1	2.2165	1.174	1.3365	0.9545	1.332	1.09	1.272	1.099	1.022	3.0035	3A	NO	NO	NO	0	2
Hist3h2a	HIST3H2A	-0.211	-0.163	-0.078	-0.3125	-0.199	-1.412	-0.105	-0.691	-0.31	-0.1075	**	NO	NO	NO	0	1
Hoxb5	HOXB5	-0.366	-0.104	-0.612	-0.523	-0.795	-1.306	-0.447	-0.437	-0.234	-0.263	**	NO	NO	NO	0	1
Ifi27l2a	#N/A	-0.245	0.23	1.54	2.138	-0.133	0.529	0.613	0.14	0.43	0.057	NiN	NO	NO	NO	0	1
Ifi47	#N/A	-0.113	0.291	1.09	1.393	0.254	1.176	0.45	1.569	0.65	-0.083	NiN	NO	NO	NO	0	1
Lrrc33	NRROS	0.727	0.564	0.994	0.383	0.753	0.633	0.779	0.629	0.671	0.35	**	NO	NO	NO	0	1
Metrnl	METRNL	0.67	0.4865	1.0015	0.2565	0.605	1.058	0.738	0.464	0.754	0.413	**	NO	NO	NO	0	1
Myo5a	MYO5A	0.4547	0.39	1.9847	0.778	0.929	0.66	0.669	0.263	0.368	0.908	**	NO	NO	NO	0	1
Nek6	NEK6	0.473	0.405	0.822	0.5703	0.478	0.572	0.345	0.474	0.121	0.6537	**	NO	NO	NO	0	1
Nt5dc2	NT5DC2	-0.099	-0.14	-0.409	-0.453	-0.559	-0.684	-0.429	-0.989	0.195	0.335	**	NO	NO	NO	0	1
Olfm1	OLFM1	0.5323	0.4103	0.6117	0.248	0.684	0.826	0.516	0.784	0.687	0.2297	**	NO	NO	NO	0	1
Otub1	OTUB1	0.094	0.1685	0.1045	0.0505	0.044	0.008	-0.976	0.281	-0.072	0.453	**	NO	NO	NO	0	1
Plagl1	PLAGL1	-0.2635	-0.186	-0.528	-0.4585	-1.321	-0.436	-0.854	-0.527	-0.565	-0.269	**	NO	NO	NO	0	1
Rnf19b	RNF19B	0.837	0.731	1.1695	0.6805	0.949	2.207	0.774	1.552	0.533	0.709	**	NO	NO	NO	0	1
Slfn1	SLFN12;SLFN12L	-0.382	0.544	0.379	1.598	0.203	2.529	1.103	1.123	0.594	0.153	**	NO	NO	NO	0	1
Slfn2	SLFN12;SLFN12L	0.319	0.542	1.06	1.326	0.518	1.386	0.592	0.747	0.319	0.324	**	NO	NO	NO	0	1
Sox7	SOX7	-0.148	-0.214	-0.493	-0.372	-1.111	-0.484	-0.532	-0.31	-0.242	-0.1865	**	NO	NO	NO	0	1
Steap2	STEAP2	0.6305	0.3087	0.3267	0.1188	0.435	nan	nan	nan	nan	0.6014	**	NO	NO	NO	0	1
Zfp91	ZFP91	0.017	0.052	0.0945	-0.0568	0.38	0.436	0.249	0.07	0.293	-0.1783	**	NO	NO	NO	0	1
Unc93b1	UNC93B1	0.002	-0.013	0.621	0.634	0.371	0.31	0.237	0.04	0.186	0.325	1A	NO	NO	NO	0	11
Alas2	ALAS2	-0.378	-0.138	-1.854	-0.272	-1.157	-0.652	-0.233	-0.543	0.006	0.712	2	NO	NO	NO	0	0
Snrk	SNRK	-0.133	0.0745	-0.802	-0.6215	-0.806	-0.737	-0.424	-0.4	-0.179	-0.4215	3A	NO	NO	NO	0	2
Anxa8*	ANXA8*;ANXA8L2	0.374	0.2695	0.172	0.7875	0.251	0.461	0.122	0.304	0.403	0.59	2	NO	NO	NO	0	0
Snx5	SNX5	0.132	0.0906	0.9196	0.4226	1	0.28	0.877	0.709	0.625	0.0056	3A	NO	NO	NO	0	0
Msh2	MSH2	0.032	0.027	-0.013	0.074	nan	-0.211	-0.113	-0.078	0.32	-0.028	4	NO	NO	NO	0	8
Sox18	SOX18	-0.407	-0.273	-0.095	-0.347	-0.698	-2.217	-0.429	-0.235	-0.049	-0.052	3A	NO	NO	NO	0	1
Usp18	USP18	0.106	0.353	0.766	2.207	-0.228	1.393	0.413	0.087	0.357	0.106	1A	NO	NO	NO	0	7
Mthfd2	MTHFD2	0.8845	0.622	0.995	1.1655	0.862	-0.664	0.404	0.273	0.442	0.665	4	NO	NO	NO	0	1
Ndc80	NDC80	nan	nan	0.655	0.811	0.346	nan	nan	nan	nan	0.352	4	NO	NO	NO	0	0
Nek2	NEK2	0.402	0.502	0.9595	1.525	0.461	nan	nan	nan	nan	0.2333	4	NO	NO	NO	0	0
Nme1	NME1	0.3715	0.3295	0.504	0.364	0.604	0.161	0.463	0.247	0.654	0.2875	4	YES	NO	NO	0	4
Nuf2	NUF2	0.394	1.028	1.522	1.257	0.411	nan	nan	nan	nan	0.572	4	NO	NO	NO	0	0
Nup37	NUP37	0.124	0.067	0.605	0.408	0.203	nan	nan	nan	nan	-0.083	4	NO	NO	NO	0	0
Ckmt1	CKMT1A;CKMT1B*	0.949	0.509	0.8225	0.6105	1.017	0.338	-0.033	-0.148	0.324	1.2765	2	NO	NO	NO	0	0
Nusap1	NUSAP1	1.252	1.232	1.639	0.7905	0.922	0.064	0.103	0.022	0.308	0.395	4	NO	NO	NO	0	0
Pbk	PBK	1.307	1.16	1.759	2.052	0.829	0.006	-0.199	0.288	0.226	0.774	4	NO	NO	NO	0	2
Spry1	SPRY1	-0.278	-0.202	-0.783	-0.623	-0.741	-0.474	-0.476	-0.61	-0.246	-0.294	3A	NO	NO	NO	0	1
Tbx3	TBX3	-0.4877	-0.027	-0.4908	-0.3513	-0.9365	-1.332	-0.447	-0.115	-0.012	-0.0757	3A	NO	NO	NO	0	1
Tenc1	TENC1	-0.354	-0.081	-0.682	-0.738	-1.233	-0.169	-0.742	-0.309	-0.227	0	3A	NO	NO	NO	0	0
Mtpn	MTPN	0.0874	-0.0048	0.2602	0.1792	0.011	0.225	0.422	0.217	0.606	0.0113	1A	NO	YES	NO	0	0
Fgf1	FGF1	-0.2853	-0.1497	-0.8617	-0.7387	-0.582	-0.474	-0.626	-0.433	-0.111	-0.4033	3A	YES	NO	NO	0	14
Cfd	CFD	-0.753	-0.961	-1.671	0.12	-0.38	-0.425	-1.36	0.187	-0.523	0.443	3B	NO	NO	NO	0	6
Thrsp	THRSP	-0.1063	-0.8137	-0.7513	0.08	-0.09	-0.595	-2.606	0.211	1.203	0.1973	3A	NO	NO	NO	0	0
Gatm	GATM	1.478	1.742	3.3	1.024	1.68	0.496	1.768	0.531	1.358	1.338	2	NO	NO	NO	0	0
Tifa	TIFA	0.143	0.076	1.145	0.894	0.395	1.607	0.411	0.839	0.137	0.38	3A	NO	NO	NO	0	0
Prkg2	PRKG2	-0.4037	-0.213	-1.083	-0.6607	-0.9335	-0.882	0.049	-0.578	-0.18	-0.271	4	NO	NO	NO	0	1
Pttg1	PTTG1	0.2387	-0.0327	-0.3293	1.1163	0.384	nan	nan	nan	nan	0.0277	4	YES	NO	NO	0	2
Rad51	RAD51	1.161	1.187	1.473	1.392	0.896	-0.013	0.016	0.085	0.587	0.537	4	YES	NO	NO	0	3
Rrm2	RRM2	1.5387	1.3127	2.2067	1.971	1.967	0.243	0.457	0.109	0.874	0.765	4	YES	NO	NO	0	1
Tmcc2	TMCC2	-0.0245	0.1255	-0.8285	-0.6725	-0.895	-1.23	-0.249	-0.033	-0.198	-0.2275	3A	NO	NO	NO	0	0
Sgol1	SGOL1	0.32	0.406	0.791	0.9565	0.209	nan	nan	nan	nan	0.233	4	NO	NO	NO	0	1
Trim30a	TRIM5	-0.0665	0.396	0.834	1.4055	0.18	0.64	0.579	0.393	0.469	-0.318	3B	NO	NO	NO	0	23
Sgol2	SGOL2	0.707	0.392	1.079	1.464	0.465	nan	nan	nan	nan	0.54	4	NO	NO	NO	0	0
Smad6	SMAD6	-0.202	-0.151	-0.661	-0.719	-1.391	-2.058	-0.471	-0.787	-0.191	-0.306	4	NO	NO	NO	0	3
Prickle1	PRICKLE1	-0.291	-0.0745	-0.347	-0.3635	-0.739	-1.713	-0.297	-0.425	0.244	-0.1245	1B	NO	YES	NO	0	0
Tnfaip8	TNFAIP8	0.439	0.203	1.185	0.742	0.6565	0.788	0.637	0.57	0.496	0.525	3A	NO	NO	NO	0	3
Smc2	SMC2	0.5445	0.6605	1.366	0.5462	0.2415	-0.482	0.54	0.115	0.431	-0.124	4	NO	NO	NO	0	0
Smc4	SMC4	0.173	0.116	0.7563	0.437	0.127	0.008	0.284	-0.278	0.101	-0.3063	4	NO	NO	NO	0	0
Sord	SORD	-0.049	-0.3465	-0.174	-0.0315	-0.321	-0.469	-0.628	-0.352	-0.141	-0.0845	4	NO	NO	NO	0	0
Spc25	SPC25	1.103	0.943	1.741	0.921	0.646	nan	nan	nan	nan	0.37	4	NO	NO	NO	0	0
Syngr2	SYNGR2	0.3675	0.3395	0.771	0.356	0.521	0.47	0.176	0.319	0.456	0.5985	4	NO	NO	NO	0	0
Sdpr	SDPR	-0.2687	-0.1087	-0.8277	-0.5757	-1.1375	-0.888	-0.494	-0.78	-0.286	-0.3443	1B	NO	YES	NO	0	0
Tacc2	TACC2	-0.16	-0.198	-0.378	-0.463	-0.78	-0.507	-0.63	-0.581	-0.013	-0.411	4	NO	NO	NO	0	2
Tk1	TK1	1.083	1.165	1.304	1.565	0.993	-0.112	0.048	-0.055	0.545	0.677	4	YES	NO	NO	0	2
Twsg1	TWSG1	-0.0757	-0.317	-0.611	-0.3397	-0.665	-0.27	-0.297	-0.123	-0.205	0.093	3A	NO	NO	NO	0	0
Ung	UNG	0.37	0.189	nan	0.2265	0.1965	nan	nan	nan	nan	0.348	3A	NO	NO	NO	0	4
Ube2c	UBE2C	1.305	1.306	1.853	2.234	1.431	-0.07	0.267	-0.021	0.465	1.015	4	NO	NO	NO	0	0
Uhrf1	UHRF1*	1.2885	0.9795	1.1685	1.524	1.063	0.09	-0.028	-0.045	0.525	0.5365	4	NO	NO	NO	0	0
Vrk1	VRK1	0.322	0.3945	0.329	0.16	0.2135	0.46	0.542	0.366	0.62	0.037	4	NO	NO	NO	0	0
Vnn1	VNN1	-0.3795	-0.3515	1.4605	1.7035	-0.206	0.567	-0.351	0.766	-0.17	1.08	3A	NO	NO	NO	0	13
Vtn	VTN*	-0.053	-0.2155	-0.8155	-0.638	-0.57	-0.237	-0.206	-0.166	-0.33	-0.229	3A	NO	NO	NO	0	12
Xpc	XPC	-0.441	-0.296	-0.443	-0.377	-0.574	-0.58	-0.468	-0.39	-0.187	-0.397	4	NO	NO	NO	0	8
Zbp1	ZBP1	0.3415	0.499	1.324	2.123	0.373	0.534	0.576	0.397	0.516	0.665	4	NO	NO	NO	0	10
Zfyve21	ZFYVE21	-0.2045	-0.028	-0.383	-0.5465	-0.899	-1.642	-0.39	-1.169	0.401	0.055	3A	NO	NO	NO	0	0
1100001G20Rik	#N/A	1.359	0.14	0.384	1.285	nan	0.974	1.154	1.104	1.313	1.69	NiN	NO	NO	NO	0	0
1190002N15Rik	C3orf58	-0.2295	-0.1305	-0.7495	-0.3397	-1.072	-1.098	-0.584	-0.452	-0.246	-0.2267	**	NO	NO	NO	0	0
2610524H06Rik	#N/A	0.095	0.055	0.515	0.541	0.173	0.026	0.165	0.102	0.254	0.07	NiN	NO	NO	NO	0	0
Abca8a	#N/A	-0.274	-0.299	-1.001	-0.758	-0.897	-0.598	-1.146	-0.627	-0.392	-0.286	NiN	NO	NO	NO	0	0
Acsl4	ACSL4	0.5373	0.249	0.377	0.234	0.452	0.386	0.557	0.56	0.375	0.8953	**	NO	NO	NO	0	0
Ahsp	#N/A	1.432	1.522	-0.517	-0.294	0.229	0.222	0.085	0.098	0.659	1.559	NiN	NO	NO	NO	0	0
Aktip	AKTIP	-0.099	-0.13	-0.761	-0.641	-0.322	-0.654	-0.62	-0.291	-0.081	0.039	**	NO	NO	NO	0	0
Ankrd44	ANKRD44	-0.1905	-0.0585	-0.3025	-0.361	-0.4495	-0.34	-0.144	-0.591	-0.157	-0.5607	**	NO	NO	NO	0	0
Arl8b	ARL8B	0.091	0.0287	0.339	0.2273	-0.003	0.037	0.128	0.176	0.169	0.3917	**	NO	NO	NO	0	0
AW112010	#N/A	0.233	0.239	1.23	1.153	0.574	0.641	0.832	1.275	0.73	0.621	NiN	NO	NO	NO	0	0
Bcap29	BCAP29	0.772	0.358	0.949	0.292	0.559	0.636	0.903	0.563	0.572	0.801	**	NO	NO	NO	0	0
Bmp2k	BMP2K	0.2643	0.1127	0.5643	0.343	0.419	0.97	0.615	0.604	0.551	0.1723	**	NO	NO	NO	0	0
Ccdc109b	CCDC109B	0.568	0.6	1.196	0.375	0.632	0.171	0.622	0.002	0.418	0.417	**	NO	NO	NO	0	0
Ccdc85a	CCDC85A	-0.219	-0.105	-1.0795	-0.7165	-0.9	-0.232	-0.18	-0.021	-0.285	-0.3635	**	NO	NO	NO	0	0
Ccdc99	SPDL1	0.54	0.291	0.898	0.952	0.302	-0.152	0.095	0.157	0.017	0.361	NiN	NO	NO	NO	0	0
Cldn22	CLDN24	0.692	0.457	0.323	0.303	0.264	nan	nan	nan	nan	0.397	**	NO	NO	NO	0	0
Clic3	CLIC3	-0.138	0.044	-0.32	-0.327	-1.164	-0.599	-0.605	-0.665	0.078	0.535	**	NO	NO	NO	0	0
Clip4	CLIP4	0.1195	0.2623	0.7357	0.339	0.081	0.553	-0.082	0.385	0.274	0.6157	**	NO	NO	NO	0	0
Cmtm6	CMTM6	0.021	0.1225	-0.0005	0.048	0.211	0.325	0.156	0.488	0.29	0.046	**	NO	NO	NO	0	0
Cmtm8	CMTM8	-0.007	0.006	-0.415	-0.152	-0.212	-0.215	-0.263	-0.195	-0.014	-0.069	**	NO	NO	NO	0	0
Coro2b	CORO2B	-0.164	-0.0325	-0.606	-0.454	-0.376	-0.3	-0.189	-0.155	-0.254	0.0605	**	NO	NO	NO	0	0
Cpxm1	CPXM1	0.728	0.232	1.777	1.272	0.929	0.669	1.146	0.256	0.485	0.73	**	NO	NO	NO	0	0
Creld2	CRELD2	0.663	0.242	0.669	0.218	1.31	0.11	0.772	0.147	0.513	0.369	**	NO	NO	NO	0	0
Cttnbp2nl	CTTNBP2NL	-0.1913	-0.0443	-0.7787	-0.5237	-0.744	-0.054	-0.186	-0.469	-0.112	-0.0677	**	NO	NO	NO	0	0
Cyth3	CYTH3	-0.2185	-0.214	-0.603	-0.5725	-0.3875	-0.448	-0.469	-0.332	-0.026	-0.545	**	NO	NO	NO	0	0
D17H6S56E-5	#N/A	0.7915	0.7895	1.521	1.5625	1.368	0.922	-0.131	0.587	0.252	1.4505	NiN	NO	NO	NO	0	0
Ddx39	DDX39A	0.459	0.4372	1.0075	0.7103	0.554	0.469	0.766	0.44	0.697	-0.0374	**	NO	NO	NO	0	0
Ear3	#N/A	0.499	0.278	1.136	-0.151	1.254	0.346	0.416	0.1	0.456	0.357	NiN	NO	NO	NO	0	0
Eif1a	EIF1AX	0.2185	0.26	0.4955	0.1385	0.214	0.611	0.426	0.785	0.224	0.204	**	NO	NO	NO	0	0
Etl4	KIAA1217	-0.1382	-0.1515	-0.2913	-0.2128	-0.441	-0.129	-0.582	-0.372	-0.125	-0.3152	**	NO	NO	NO	0	0
Fam49b	FAM49B	0.263	0.232	0.819	0.4335	0.4455	0.731	0.838	0.619	0.51	-0.0285	**	NO	NO	NO	0	0
Fcgbp	FCGBP	3.058	2.832	2.473	0.331	2.302	1.767	1.465	0.681	1.439	2.331	**	NO	NO	NO	0	0
Foxf2	FOXF2	-0.431	-0.104	-0.13	-0.179	-0.316	-0.901	-0.35	-0.543	-0.306	-0.221	**	NO	NO	NO	0	0
Fxyd4	FXYD4	2.259	1.085	1.436	0.487	1.802	0.294	0.702	0.232	0.933	2.703	**	NO	NO	NO	0	0
Gm13889	C11orf96	0.393	0.43	0.001	0.069	0.333	1.637	0.724	1.067	0.003	0.687	**	NO	NO	NO	0	0
Gpm6a	GPM6A	-0.4295	-0.073	-1.002	-0.6005	-1.088	-0.3	-0.248	-0.208	-0.232	-0.2015	**	NO	NO	NO	0	0
H2-Q8	#N/A	-0.142	0.125	1.179	1.079	nan	nan	nan	nan	nan	nan	NiN	NO	NO	NO	0	0
Igkv15-103	#N/A	1.12	-1.729	2.483	-0.653	1.677	2.005	1.388	0.933	0.034	1.066	NiN	NO	NO	NO	0	0
Igkv6-15	#N/A	1.037	0.387	2.541	0.409	2.741	2.507	1.05	0.694	0.681	0.142	NiN	NO	NO	NO	0	0
Iglv1	#N/A	-0.2655	0.181	2.672	0.5235	3.341	2.512	2.135	0.743	0.542	0.2755	NiN	NO	NO	NO	0	0
Kank3	KANK3	-0.2367	-0.1727	-0.732	-0.879	-0.72	-1.489	-0.415	-0.869	-0.075	-0.5017	**	NO	NO	NO	0	0
Kcnj15	KCNJ15	1.2927	0.7767	0.1077	-0.4987	0.839	1.119	0.831	0.349	0.845	0.7407	**	NO	NO	NO	0	0
Limch1	LIMCH1	-0.2713	-0.1985	-0.6873	-0.868	-0.653	-0.355	-0.254	-0.48	-0.078	-0.4022	**	NO	NO	NO	0	0
Lims2	LIMS2	-0.27	-0.207	-0.75	-0.751	-0.876	-0.793	-0.558	-0.669	-0.061	-0.125	**	NO	NO	NO	0	0
Malat1	#N/A	-0.2944	-0.1426	0.0352	-0.5592	-0.3105	0.214	-0.829	0.044	-0.165	-0.547	NiN	NO	NO	NO	0	0
Man1a	MAN1A1	0.262	0.09	0.6545	0.2555	1.374	0.889	0.923	0.75	0.709	0.402	**	NO	NO	NO	0	0
Manf	MANF	0.566	0.395	0.494	0.257	0.979	0.309	0.665	0.406	0.657	0.626	**	NO	NO	NO	0	0
Marcksl1	MARCKSL1	0.4497	0.083	0.908	1.625	0.328	1.855	0.522	1.052	0.389	0.2877	**	NO	NO	NO	0	0
Me1	ME1	0.594	-0.343	0.5695	0.0455	1.086	0.061	-0.066	0.305	0.52	1.248	**	NO	NO	NO	0	0
Mettl7a1	METTL7A	-0.352	-0.218	-0.8285	-0.4547	-0.83	-0.428	-0.53	-0.658	-0.107	-0.0717	**	NO	NO	NO	0	0
Ms4a4c	#N/A	0.164	0.5225	0.436	2.416	0.457	0.734	0.253	1.042	1.073	-0.241	NiN	NO	NO	NO	0	0
Ms4a4d	#N/A	-0.447	-0.299	-0.744	-0.149	-0.553	-0.25	-0.635	-0.088	-0.336	-0.739	NiN	NO	NO	NO	0	0
Ms4a7	MS4A7	0.405	0.613	3.001	2.225	1.387	0.901	0.74	0.296	0.111	1.477	**	NO	NO	NO	0	0
Myct1	MYCT1	-0.346	-0.2885	-0.546	-0.5805	-0.395	-0.901	-0.393	-0.28	-0.077	-0.062	**	NO	NO	NO	0	0
Neat1	#N/A	-0.252	-0.057	-0.089	-0.467	-0.779	-1.65	0.073	-0.724	-0.354	-0.356	NiN	NO	NO	NO	0	0
Nr2f1	NR2F1	-0.073	0.002	-0.574	-0.154	nan	nan	nan	nan	nan	-0.868	**	NO	NO	NO	0	0
Nuak2	NUAK2	0.43	0.287	0.175	0.303	0.352	nan	nan	nan	nan	0.516	**	NO	NO	NO	0	0
Oasl2	#N/A	-0.036	0.374	1.11	2.312	-0.362	0.355	0.655	0.316	0.392	0.009	NiN	NO	NO	NO	0	0
Papss2	PAPSS2	-0.3257	-0.293	-0.3363	-0.6793	-0.434	-0.633	-0.332	-0.063	-0.091	0.0133	**	NO	NO	NO	0	0
Plac8	PLAC8	0.263	0.253	0.502	1.193	0.89	1.42	1.242	0.943	0.769	-0.006	**	NO	NO	NO	0	0
Qsox1	QSOX1	0.5285	0.497	0.3525	0.2115	0.623	0.705	0.096	0.141	0.379	0.743	**	NO	NO	NO	0	0
Rab3il1	RAB3IL1	0.771	0.6075	0.89	0.479	0.773	0.355	0.544	0.299	0.204	0.402	**	NO	NO	NO	0	0
Rbpms	RBPMS	-0.0738	-0.0616	-0.4896	-0.4474	-0.4075	-0.457	-0.449	-0.435	0.038	0.0168	**	NO	NO	NO	0	0
Rnf128	RNF128	0.3975	0.313	1.767	1.4685	1.402	0.444	0.381	0.557	0.036	1.723	**	NO	NO	NO	0	0
Rnf186	RNF186	-0.363	0.045	-0.172	0.027	-0.491	-1.077	-0.464	-0.844	-0.198	0.154	**	NO	NO	NO	0	0
Scel	SCEL	-0.129	-0.121	-0.983	-0.818	-0.681	-0.69	-0.668	-0.532	-0.49	-0.775	**	NO	NO	NO	0	0
Sdf2l1	SDF2L1	1	0.616	1.136	0.55	1.523	0.205	0.068	0.333	0.35	1.088	**	NO	NO	NO	0	0
Sec11c	SEC11C	0.1755	0.2095	0.94	0.2495	0.787	0.673	0.599	0.534	0.568	-0.0505	**	NO	NO	NO	0	0
Sh3bgrl3	SH3BGRL3	0.478	0.067	1.149	0.617	0.605	0.42	0.235	-0.045	0.454	0.836	**	NO	NO	NO	0	0
She	SHE	-0.135	-0.228	-0.744	-0.5655	-0.6555	-0.715	-0.332	-0.578	-0.073	-0.218	**	NO	NO	NO	0	0
Slc16a1	SLC16A1	0.303	0.054	0.508	0.553	0.3605	0.281	-0.002	0.619	0.637	0.71	**	NO	NO	NO	0	0
Slc37a2	SLC37A2	0.504	0.267	0.913	0.855	0.622	0.184	0.566	0.067	0.352	0.955	**	NO	NO	NO	0	0
Slc41a2	SLC41A2	0.217	0.506	0.799	0.264	0.45	0.732	0.478	0.634	0.281	0.646	**	NO	NO	NO	0	0
Slc7a10	SLC7A10	-0.378	-0.144	-1.591	-0.636	-1.203	0.312	-0.355	-0.376	-0.208	-0.29	**	NO	NO	NO	0	0
Snx10	SNX10	0.112	0.1445	0.6065	0.5945	0.466	0.909	0.282	0.78	0.309	0.2015	**	NO	NO	NO	0	0
Stbd1	FAM47E-STBD1	0.061	0.124	-0.354	-0.144	-0.422	-0.948	-0.462	-0.637	-0.06	0.057	**	NO	NO	NO	0	0
Thsd1	THSD1	-0.212	-0.1195	-0.49	-0.491	-0.353	-0.695	-0.193	-0.407	-0.063	-0.4735	**	NO	NO	NO	0	0
Tmcc3	TMCC3	-0.3814	-0.2236	-0.8866	-0.5494	-0.8565	-0.239	-0.64	-0.478	-0.079	-0.0674	**	NO	NO	NO	0	0
Tmem100	TMEM100	-0.331	-0.1345	-0.827	-0.7195	-1.132	-1.231	-0.488	-0.858	-0.423	-0.468	**	NO	NO	NO	0	0
Tmem106a	TMEM106A	0.449	0.4555	1.1415	0.8305	0.624	0.219	0.55	0.27	0.386	0.6805	**	NO	NO	NO	0	0
Tmem51	TMEM51	0.169	0.214	0.716	0.475	0.319	0.688	0.216	0.614	0.486	0.275	**	NO	NO	NO	0	0
Tppp3	TPPP3	-0.102	-0.11	-0.967	-0.392	-1.171	-0.419	-0.77	-0.421	-0.046	-0.268	**	NO	NO	NO	0	0
Tril	TRIL	-0.3505	-0.38	-0.829	-0.683	-0.787	-1.242	-0.626	-0.733	-0.231	-0.5775	**	NO	NO	NO	0	0
Ttc39c	TTC39C	0.527	0.299	0.69	0.1403	0.504	0.501	0.419	0.217	0.264	0.2987	**	NO	NO	NO	0	0
Ttll1	TTLL1	-0.004	-0.115	0.019	-0.0023	-0.331	-0.988	-0.591	-0.834	-0.114	-0.0043	**	NO	NO	NO	0	0
Tubb6	TUBB6	0.928	1.059	0.946	0.2895	0.568	1	0.835	0.344	0.709	0.219	**	NO	NO	NO	0	0
Upk3b	UPK3B	-0.478	-0.332	-1.3485	-0.716	-0.819	-0.475	-0.827	-0.224	-0.281	0.0105	**	NO	NO	NO	0	0
Vmp1	VMP1	0.3405	0.277	0.363	0.2475	0.542	0.471	0.704	0.392	0.407	0.3835	**	NO	NO	NO	0	0
